# Supplementary material for: Complementary Muscle Metabolomics and Proteomics of Muscle in Cows With Post‐Calving Ketosis
Source: J Vet Intern Med. 2025 Sep 30;39(6):e70214. doi: 10.1111/jvim.70214 (PMC12481043; doi:10.1111/jvim.70214)
Supplement: Supplementary file 1 — Table S1: Characteristics of the Chinese Holstein dairy cows used in the study. [file JVIM-39-e70214-s004.xlsx]

## Sheet: Sheet1
	Table S1. Characteristics of the Chinese Holstein dairy cows used in the study
	Animal ID	Pariity	Body condition score
	2389	3	3.5
	6906	3	3.25
	9101	3	3.5
	2895	3	3.5
	8856	3	2.75
	6834	3	3
	6991	3	3
	8643	3	3
	9660	3	3.25
	7732	3	3.75
	7636	3	3.25
	4793	3	3.5
	6276	3	3.5
	7523	3	3.25
	3623	3	2.75
	5247	3	3
	3819	3	3.5
	4993	3	3.5
	9670	3	3.5
	4861	3	3.25
	6858	3	3.25
	1750	3	3.25
	1803	3	3
	4211	3	3
	6746	3	3
	8949	3	3.25
	7828	3	3.75
	2355	3	3
	1871	3	3.5
	8008	3	3.5
	1687	3	3.5
	8131	3	3.25
	5632	3	3.25
	5072	3	3
	9788	3	2.75
	6489	3	2.5
	5835	3	3.5
	5412	3	3.5
	6107	3	3.5
	4092	3	3.25
	1974	3	3
	1444	3	3
	1676	3	2.5
	1665	3	2.5
	3261	3	2.75
	1657	3	2.75
	4594	3	3
	6581	3	3.5
	6439	3	3.5
	6993	3	3.25
	2359	3	3.5
	9246	3	2.75
	7441	3	3
	1366	3	3.25
	9756	3	3.25
	2410	3	3.25
	1150	3	3.5
	3828	3	3.5
	4366	3	3
	3581	3	2.75
	5191	3	2.5
	2129	3	2.5
	7077	3	2.75
	8006	3	3
	9280	3	3.5
	4855	3	3.25
	7122	3	3.5
	9668	3	3.25
	6552	3	3
	5712	3	3.25
