# Supplementary material for: Complementary Muscle Metabolomics and Proteomics of Muscle in Cows With Post‐Calving Ketosis
Source: J Vet Intern Med. 2025 Sep 30;39(6):e70214. doi: 10.1111/jvim.70214 (PMC12481043; doi:10.1111/jvim.70214)
Supplement: Supplementary file 2 — Table S2: Article Specific information of proteins used in WB assay. [file JVIM-39-e70214-s006.xlsx]

## Sheet: Sheet1
Name	Company	Ratio of dilution	Item No.
MYH7	Zen bioscience	1:1000	671207
IDH2	Zen bioscience	1:1000	R24654
SQSTM1	Zen bioscience	1:5000	300413
SOD3	Zen bioscience	1:1000	R382024
FABP4	Zen bioscience	1:1000	R381753
PPARγ	Zen bioscience	1:1000	340844
MB	Zen bioscience	1:1000	122721
β-actin	Zen bioscience	1:5000	R380624
GAPDH	Zen bioscience	1:5000	R380626
