# Supplementary material for: Complementary Muscle Metabolomics and Proteomics of Muscle in Cows With Post‐Calving Ketosis
Source: J Vet Intern Med. 2025 Sep 30;39(6):e70214. doi: 10.1111/jvim.70214 (PMC12481043; doi:10.1111/jvim.70214)
Supplement: Supplementary file 3 — Table S3: Produced metabolite screening for pathway assessment recognized by GC/MS in the muscle biopsies of CK and Con (n = 6). FC = fold change; VIP = variable importance projection. [file JVIM-39-e70214-s002.xlsx]

## Sheet: 所有代谢物信息
#ID	name	con_Mean	CK_Mean	Fold_change	log2FC	Padj	VIP	Regulated（CK VS Con）
neg_1	DL-Lactic Acid	1.29719e+08	1.17318e+08	0.904401	-0.144965	0.740561	0.135073	unchanged
neg_10	Uridine	2.49642e+08	2.77862e+08	1.11304	0.15451	0.105425	0.657734	unchanged
neg_100	Arachidic acid	6.77638e+06	8.10294e+06	1.19576	0.257929	0.223797	0.507768	unchanged
neg_101	Nonanoic acid	8.56956e+06	1.15825e+07	1.35158	0.434648	0.0251246	0.858445	unchanged
neg_102	Gluconic acid	3.58842e+07	4.24943e+07	1.18421	0.243922	0.295323	0.446758	unchanged
neg_103	N-(4-Cyanobenzyl)-2-[(1S,4S,5S)-5-isopropyl-4-{[(isopropylcarbamoyl)amino]methyl}-2-methyl-2-cyclohexen-1-yl]acetamide	3.17146e+06	3.50634e+06	1.10559	0.144818	0.217787	0.522625	unchanged
neg_104	10-Nitrolinoleate	186453	4.40614e+06	23.6313	4.56263	0.000937892	1.21392	up
neg_105	Suberic acid	4.13613e+06	5.02228e+06	1.21425	0.28006	0.00481054	1.03315	up
neg_106	Lignoceric acid	8.83036e+06	8.49057e+06	0.961521	-0.05661	0.183112	0.54822	unchanged
neg_107	[(4S,6S)-6-Isobutyl-3,4,5,6-tetrahydro-1H-azepino[5,4,3-cd]indol-4-yl](4-morpholinyl)methanone	9.93762e+06	9.89508e+06	0.99572	-0.00618811	0.95016	0.0127394	unchanged
neg_108	(15Z)-9,12,13-Trihydroxy-15-octadecenoic acid	915544	2.67705e+06	2.924	1.54794	6.14655e-06	1.29375	up
neg_109	(+/-)9-HpODE	2.34764e+06	2.1995e+07	9.36897	3.22789	6.32157e-05	1.28903	up
neg_11	8Z,11Z,14Z-Eicosatrienoic acid	1.66905e+07	3.39143e+07	2.03195	1.02287	8.74608e-07	1.2884	up
neg_110	7-{[(2E)-3,7-Dimethyl-2,6-octadien-1-yl]oxy}-1,3-dihydroxy-9H-xanthen-9-one	3.02616e+06	3.65678e+06	1.20839	0.273084	0.0485913	0.793267	unchanged
neg_111	Tretinoin	1.15387e+07	1.30122e+07	1.1277	0.173385	0.200705	0.560017	unchanged
neg_112	Monobutyl phthalate	9.10181e+06	1.02607e+07	1.12733	0.172904	0.176095	0.561303	unchanged
neg_113	N-[2-(Dimethylamino)ethyl]-2-[(1S,4S,5S)-5-isopropyl-2-methyl-4-{[(phenylcarbamoyl)amino]methyl}-2-cyclohexen-1-yl]acetamide	1.36973e+07	1.99812e+07	1.45877	0.544755	0.0804355	0.714922	unchanged
neg_114	(1-{2-[(4aS,7aR)-3-(4-Methylphenyl)-2,4-dioxooctahydro-5H-pyrrolo[3,2-d]pyrimidin-5-yl]-2-oxoethyl}cyclopentyl)acetic acid	1.0353e+07	8.75544e+06	0.845693	-0.241794	0.137806	0.608941	unchanged
neg_115	4-Phenolsulfonic acid	6.01319e+06	1.17931e+07	1.9612	0.971737	0.0143316	0.966185	unchanged
neg_116	Ofloxacin impurity E	9.2986e+06	1.60963e+06	0.173104	-2.53029	5.11149e-09	1.31838	down
neg_117	Levulinic acid	2.00742e+07	1.49076e+07	0.742626	-0.429292	0.0140171	0.917591	unchanged
neg_118	N-[4-(2-Anilino-2-oxoethyl)-7-hydroxy-8-(hydroxymethyl)-4a,8-dimethyl-4,4a,5,6,7,8,8a,9-octahydronaphtho[2,3-d][1,3]thiazol-2-yl]-4-fluorobenzamide	2.84309e+06	6.92254e+06	2.43486	1.28384	6.82297e-06	1.27902	up
neg_119	2-[8-(4-Chlorophenyl)-6,12-dioxo-3,4,6,11,12,12a-hexahydropyrazino[2,1-c][1,4]benzodiazepin-2(1H)-yl]-2-oxoacetamide	2.49728e+07	2.19823e+07	0.88025	-0.184015	0.339845	0.408971	unchanged
neg_12	10(E),12(Z)-Conjugated linoleic acid	1.63149e+08	2.46591e+08	1.51145	0.595933	0.00186776	1.14404	up
neg_120	Asperuloside	6.18171e+06	5.38435e+06	0.871012	-0.199235	0.0499243	0.786333	unchanged
neg_121	4-Acetyl-3-hydroxy-5-methylphenyl β-D-glucopyranoside	1.06155e+06	903863	0.851455	-0.231997	0.0153987	0.915654	unchanged
neg_122	(2E)-3-[4-({2-O-[(2S,3R,4R)-3,4-Dihydroxy-4-(hydroxymethyl)tetrahydro-2-furanyl]-β-D-glucopyranosyl}oxy)-3-methoxyphenyl]acrylic acid	5.47391e+06	1.58552e+06	0.289651	-1.78761	0.00106852	1.19977	down
neg_123	L-(-)-Malic acid	1.33583e+08	1.70224e+08	1.27429	0.349699	0.0171491	0.89627	unchanged
neg_124	6-O-{6-Deoxy-2-O-[(2E)-3-phenyl-2-propenoyl]-α-L-mannopyranosyl}-1-O-[(2E)-3-phenyl-2-propenoyl]-β-D-glucopyranose	5.45364e+06	5.89054e+06	1.08011	0.111181	0.447533	0.319287	unchanged
neg_125	1-[3-(Methylsulfanyl)phenyl]-3-({(2R,4S,5S)-5-[(4-phenyl-1-piperazinyl)methyl]-1-azabicyclo[2.2.2]oct-2-yl}methyl)urea	2.06406e+06	4.38144e+06	2.12273	1.08592	9.70698e-05	1.18664	up
neg_126	4-(2-((4-Methoxyphenyl)amino)oxazol-5-yl)benzonitrile	2.39014e+06	2.82455e+06	1.18175	0.240924	0.0135655	0.915981	unchanged
neg_127	(1R,9R)-5-Cyclohexyl-6-oxo-N-phenyl-7,11-diazatricyclo[7.3.1.02,7]trideca-2,4-diene-11-carboxamide	795555	2.03774e+06	2.5614	1.35694	7.02225e-05	1.23514	up
neg_128	16,17-Dihydroxykauran-18-oic acid	9.11799e+06	1.20222e+07	1.31851	0.398914	0.00590784	1.02955	up
neg_13	Pyruvic acid	2.44983e+08	1.18149e+08	0.482273	-1.05208	6.05778e-06	1.24196	down
neg_130	2-Methylbenzoic acid	5.39353e+06	1.09493e+07	2.03009	1.02154	0.000182608	1.2469	up
neg_131	1-(4-{(2S,4R)-4-Hydroxy-2-[3-(4-methoxyphenyl)-1,2,4-oxadiazol-5-yl]-1-pyrrolidinyl}-1-piperidinyl)ethanone	6.1854e+06	3.2246e+06	0.521324	-0.939749	0.0223124	0.863811	unchanged
neg_133	N-[(1S,2S,8S,8aS)-8-Hydroxy-1,4a-dimethyl-7-{(2S)-1-oxo-1-[(2-pyridinylmethyl)amino]-2-propanyl}decahydro-2-naphthalenyl]-2-pyridinecarboxamide	1.96793e+06	3.70168e+06	1.881	0.911502	3.19299e-05	1.25801	up
neg_134	Erucic acid	4.04015e+06	8.89211e+06	2.20093	1.13812	0.0389342	0.852159	unchanged
neg_135	1-Isopropyl-3-{[(1S,4S,6S)-6-isopropyl-3-methyl-4-{2-oxo-2-[4-(2-pyridinyl)-1-piperazinyl]ethyl}-2-cyclohexen-1-yl]methyl}urea	1.31025e+08	1.26803e+08	0.967781	-0.0472474	0.307089	0.432563	unchanged
neg_136	1-(2-Furylmethyl)-5-oxopyrrolidine-3-carboxylic acid	4.05598e+06	454485	0.112053	-3.15774	0.0250595	0.91707	unchanged
neg_137	trans-Petroselinic acid	5.72609e+06	1.33989e+07	2.33998	1.2265	1.93562e-06	1.29253	up
neg_138	N-({(2R,4S,5R)-5-[3-(3,4-Dimethoxyphenyl)-1-methyl-1H-pyrazol-5-yl]-1-azabicyclo[2.2.2]oct-2-yl}methyl)-2,2-dimethylpropanamide	3.23963e+07	3.86142e+07	1.19193	0.253301	0.0566468	0.74642	unchanged
neg_139	(1R,9R)-N-(2-Methoxyphenyl)-6-oxo-3-[4-(trifluoromethoxy)phenyl]-7,11-diazatricyclo[7.3.1.02,7]trideca-2,4-diene-11-carboxamide	2.43663e+06	1.40038e+06	0.574719	-0.799072	9.31495e-07	1.28777	down
neg_14	UDP-N-acetylglucosamine	1.26893e+07	1.66676e+07	1.31352	0.393434	7.32174e-05	1.22364	up
neg_140	18-β-Glycyrrhetinic acid	2.80496e+08	2.38506e+08	0.8503	-0.233956	0.0194257	0.896008	unchanged
neg_141	(1R,2R,3R,3aS,5aS,6R,7R,10R,10aR,10cR)-1,2,6,7-Tetrahydroxy-3,7,10a,10c-tetramethyl-4-oxo-2,3,3a,4,5a,6,6a,7,10,10a,10b,10c-dodecahydro-1H-phenanthro[10,1-bc]furan-10-yl β-D-glucopyranoside	4.73019e+06	2.71857e+06	0.574726	-0.799053	0.000736271	1.12631	down
neg_142	2,5-di-tert-Butylhydroquinone	3.86242e+06	4.79783e+06	1.24218	0.312877	0.00380066	1.01583	up
neg_143	16-(Hexopyranosyloxy)-7-hydroxy-8,9-epoxypimaran-18-oic acid	2.61701e+06	2.27198e+06	0.86816	-0.203967	0.00929328	0.946796	unchanged
neg_144	4-(tert-Butyl)-N-{4-[3,5-bis(tert-butyl)-1H-pyrazol-1-yl]phenyl}benzamide	3.89046e+08	2.25439e+08	0.579466	-0.787205	2.90872e-05	1.2756	down
neg_145	2-[(2S,3R,4S,5R)-5-(Acetamidomethyl)-3,4-dihydroxytetrahydro-2-furanyl]-N-benzyl-N-methylacetamide	7.63068e+06	1.83163e+07	2.40035	1.26324	0.00511822	1.10087	up
neg_146	(6S)-N-(4-Chlorobenzyl)-5-(2-thienylmethyl)-4,5,6,7-tetrahydro-1H-imidazo[4,5-c]pyridine-6-carboxamide	5.27704e+06	3.99712e+06	0.757456	-0.400767	0.00411715	1.04107	down
neg_147	2-[(2S,4aR,8aS)-2-Hydroxy-4a-methyl-8-methylenedecahydro-2-naphthalenyl]acrylic acid	4.82774e+06	5.71792e+06	1.18439	0.244142	0.0211425	0.860755	unchanged
neg_148	Prostaglandin F3α	8.64471e+06	1.33437e+07	1.54356	0.626264	0.000836395	1.10296	up
neg_149	6-O-[(2E)-3-(4-Hydroxyphenyl)-2-propenoyl]-1-O-[(2E)-3-phenyl-2-propenoyl]-β-D-glucopyranose	2.68551e+06	2.01883e+06	0.751748	-0.411679	0.0179083	0.909425	unchanged
neg_150	(2S)-N-Cyclohexyl-2-{(1S,2S,4aS,7S,8S,8aS)-1-hydroxy-4a,8-dimethyl-7-[(methylsulfonyl)amino]decahydro-2-naphthalenyl}propanamide	3.38898e+07	2.2854e+07	0.674361	-0.568406	0.15163	0.610063	unchanged
neg_151	N-({(1S,4S,6S)-6-Isopropyl-3-methyl-4-[2-(4-methyl-1-piperazinyl)-2-oxoethyl]-2-cyclohexen-1-yl}methyl)cyclohexanecarboxamide	3.07383e+06	2.73314e+06	0.889163	-0.16948	0.000535804	1.13479	down
neg_152	(2Z)-2-Octyl-2-pentenedioic acid	6.16963e+06	8.85412e+06	1.43511	0.521165	0.00376141	1.09333	up
neg_153	4-Amino-5-[5-(3,4-dichlorophenyl)-1H-pyrazol-3-yl]-2,6-dimethyl-2,3-dihydropyridazin-3-one	1.37526e+07	6.3976e+06	0.465193	-1.1041	0.00207112	1.11848	down
neg_154	N-{[(2R,4S,5R)-5-(3-Cyclohexyl-1-methyl-1H-pyrazol-5-yl)-1-azabicyclo[2.2.2]oct-2-yl]methyl}-4-morpholinecarboxamide	1.67406e+06	1.78445e+06	1.06594	0.0921232	0.661922	0.189786	unchanged
neg_155	Methylmalonic acid	7.60874e+07	9.78508e+07	1.28603	0.362925	0.00273314	1.03664	up
neg_156	N-{[(2R,3S,4R,5S)-3,4-Dihydroxy-5-{2-[4-(2-methoxyphenyl)-1-piperazinyl]-2-oxoethyl}tetrahydro-2-furanyl]methyl}methanesulfonamide	1.37787e+07	1.65362e+07	1.20013	0.263195	0.0484745	0.765733	unchanged
neg_157	TOFA	1.76418e+06	2.76194e+06	1.56556	0.646683	0.0172344	0.911803	unchanged
neg_158	N-Cyclopropyl-2-[(3R,4S)-3-({5-[(phenylsulfanyl)methyl]-1,2-oxazol-3-yl}methyl)-4-piperidinyl]acetamide	527227	3.5525e+06	6.73808	2.75234	9.69669e-05	1.24913	up
neg_159	1-[1-({(3R,4S)-3-[(5-Butyl-1,2-oxazol-3-yl)methyl]-4-piperidinyl}acetyl)-4-piperidinyl]-1,3-dihydro-2H-benzimidazol-2-one	1.23421e+07	3.2713e+07	2.65052	1.40628	0.000172152	1.25393	up
neg_16	Adipic acid	1.03808e+08	3.5026e+07	0.33741	-1.56743	0.0205102	0.9172	unchanged
neg_160	(1R,3R,6R,8S,9R,11R,12R,13S,16R)-6,9,12,17-Tetrahydroxy-16-methyl-8-(2-methyl-2-propanyl)-2,4,14,19-tetraoxahexacyclo[8.7.2.01,11 03,7 07,11 013,17]nonadecane-5,15,18-trione	2.84915e+07	2.58749e+07	0.908163	-0.138976	0.425575	0.334631	unchanged
neg_161	Ostruthin	3.66298e+07	4.18964e+07	1.14378	0.193811	0.229733	0.491702	unchanged
neg_162	Bromacil	1.03238e+06	2.29503e+06	2.22306	1.15255	5.1256e-05	1.25659	up
neg_163	[(1S,4S,5S)-5-Isopropyl-4-{[(3-methoxypropanoyl)amino]methyl}-2-methyl-2-cyclohexen-1-yl]acetic acid	1.69269e+07	9.53641e+06	0.563388	-0.827799	1.84522e-06	1.28309	down
neg_165	Lauric acid	9.74917e+06	1.23635e+07	1.26815	0.34273	0.000526829	1.13084	up
neg_166	N-{(1S,2S,8S,8aS)-7-[(2S)-1-(Benzylamino)-1-oxo-2-propanyl]-8-hydroxy-1,4a-dimethyldecahydro-2-naphthalenyl}-2-pyridinecarboxamide	1.07869e+07	3.30195e+07	3.06107	1.61404	4.38577e-05	1.27743	up
neg_167	N-[(1S,3aS,5S,7aR)-5-Hydroxy-7a-{3-[4-(2-methoxyphenyl)-1-piperazinyl]-3-oxopropyl}-3,3,5-trimethyloctahydro-1H-inden-1-yl]nicotinamide	917348	1.40726e+06	1.53405	0.617346	0.00215374	1.07942	up
neg_168	ADB-CHMICA	1.33027e+07	1.67413e+07	1.25849	0.33169	0.000821245	1.11198	up
neg_169	N1-{1-[2-(Cyclohexylanilino)-2-oxoethyl]-4-piperidyl}benzamide	242617	976187	4.02357	2.00848	6.73711e-06	1.28581	up
neg_17	Docosahexaenoic acid	5.69804e+06	1.26024e+07	2.2117	1.14515	6.32231e-05	1.27225	up
neg_170	3,4-Diphenylpyrimido[4',5':4,5]thieno[2,3-c]pyridazin-8(7H)-one	2.05587e+07	1.18522e+07	0.576505	-0.794595	0.033495	0.856981	unchanged
neg_171	3-(4-Methoxyphenyl)-5-(3-nitrophenyl)-2-(trifluoromethyl)pyrazolo[1,5-a]pyrimidin-7(4H)-one	8.7184e+06	5.55206e+06	0.636821	-0.651041	6.43998e-05	1.22139	down
neg_173	(9Z,12Z)-6,8-Dihydroxy-9,12-octadecadienoic acid	2.11349e+06	5.60493e+06	2.65198	1.40707	7.86877e-06	1.28903	up
neg_174	Arachidoyl glycine	848478	1.27435e+06	1.50193	0.586818	0.000582995	1.15058	up
neg_175	(1R,9R)-5-(1-Benzothiophen-2-yl)-N-(2-methoxyphenyl)-6-oxo-7,11-diazatricyclo[7.3.1.02,7]trideca-2,4-diene-11-carboxamide	7.59592e+06	4.24202e+06	0.55846	-0.840474	3.57091e-06	1.26007	down
neg_176	Sulfamonomethoxine	2.24096e+07	1.92806e+07	0.860374	-0.216963	0.120477	0.677865	unchanged
neg_177	5-({[(2R,4S,5R)-5-(6-Cyclopentyl-2-methyl-4-pyrimidinyl)-1-azabicyclo[2.2.2]oct-2-yl]methyl}amino)-5-oxopentanoic acid	2.24561e+06	2.8758e+06	1.28063	0.356855	0.0224827	0.882562	unchanged
neg_18	Azelaic acid	1.0945e+07	1.79205e+07	1.63732	0.711338	5.42447e-07	1.27702	up
neg_180	N-{4-[(2R,3R)-3-(Hydroxymethyl)-4-methyl-5-oxo-2-morpholinyl]phenyl}-5-methyl-1,2-oxazole-3-carboxamide	785007	2.27311e+06	2.89566	1.53389	4.60839e-05	1.27205	up
neg_181	D-Mannitol 1-phosphate	938717	1.5926e+06	1.69657	0.762621	0.000117405	1.21871	up
neg_182	N-{[(1S,4S,6S)-6-Isopropyl-3-methyl-4-{2-oxo-2-[(3-pyridinylmethyl)amino]ethyl}-2-cyclohexen-1-yl]methyl}-3,3-dimethylbutanamide	2.08376e+06	747834	0.358886	-1.4784	1.0463e-05	1.26553	down
neg_183	L-Homocystine	1.88243e+06	653083	0.346936	-1.52726	0.000449133	1.21328	down
neg_184	Hexanoic acid	9.54533e+06	1.29051e+07	1.35198	0.43507	0.000183196	1.16661	up
neg_186	Disperse orange 3	8.446e+06	1.22697e+07	1.45272	0.538761	4.22796e-05	1.26995	up
neg_187	5-(4-Methoxyanilino)-5-oxo-3-(3,4,5-trimethoxyphenyl)pentanoic acid	4.45755e+06	8.28049e+06	1.85763	0.893466	0.00209836	1.13762	up
neg_188	2-(Methylsulfonyl)-3-(pyrazin-2-ylamino)acrylonitrile	1.45361e+07	1.99505e+07	1.37248	0.456782	0.00823005	0.981047	unchanged
neg_189	5-Fluoro AMB metabolite 6	1.69849e+06	4.25159e+06	2.50317	1.32375	0.000332738	1.1576	up
neg_190	(2E)-3-(4-Acetoxy-2,3-dihydroxy-2,5,5,8a-tetramethyldecahydro-1-naphthalenyl)acrylic acid	1.45501e+07	2.1702e+07	1.49154	0.576801	0.000480384	1.13898	up
neg_191	Docosanoic acid	2.86637e+06	2.80357e+06	0.978089	-0.0319616	0.788614	0.118104	unchanged
neg_192	N-(2-Furylmethyl)-3-[(2S,5aS,8aR)-1-methyl-5-oxodecahydropyrrolo[3,2-E][1,4]diazepin-2-yl]propanamide	2.27939e+07	2.63455e+07	1.15581	0.208909	0.409608	0.358996	unchanged
neg_193	N'1-(4-Chlorobenzoyl)-2-[(2,3,4,5,6-pentamethylbenzyl)thio]ethanohydrazide	1.17905e+06	420187	0.356378	-1.48852	1.45386e-07	1.31096	down
neg_194	2'-Deoxycytidine 5'-monophosphate (dCMP)	1.30181e+07	1.14456e+07	0.879207	-0.185726	0.0857809	0.691158	unchanged
neg_195	N4-Acetylsulfamethoxazole	6.18175e+06	4.17024e+06	0.674606	-0.567883	1.74701e-05	1.2384	down
neg_196	Inosine-5'-monophosphate (IMP)	1.32435e+07	6.30182e+06	0.475843	-1.07144	0.00181807	1.12672	down
neg_198	Leucylproline	1.54404e+06	1.36641e+06	0.884953	-0.176327	0.0156413	0.915476	unchanged
neg_199	Deoxycorticosterone 21-glucoside	3.93114e+06	4.35482e+06	1.10778	0.147665	0.054297	0.766584	unchanged
neg_20	2,6-di-tert-Butylphenol	1.9742e+07	2.7215e+07	1.37853	0.463133	0.00128336	1.11473	up
neg_200	Sibiricose A3	1.12487e+07	9.30563e+06	0.827263	-0.273581	0.180016	0.572791	unchanged
neg_201	DL-5-Methoxytryptophan	2.11944e+06	1.6162e+06	0.76256	-0.391077	5.5036e-06	1.24849	down
neg_202	Purine	4.76865e+07	3.8617e+07	0.809811	-0.304343	0.000381093	1.15194	down
neg_204	2,2-Methylenebis(4-ethyl-6-tert-butylphenol)	2.24222e+06	2.42526e+06	1.08163	0.113209	0.542109	0.267094	unchanged
neg_206	(3R,4S,6R)-N-(4-Fluorobenzyl)-6-{[4-(2-methyl-2-propanyl)-1H-1,2,3-triazol-1-yl]methyl}quinuclidine-3-carboxamide	946719	741159	0.782872	-0.353152	0.227227	0.504791	unchanged
neg_207	N-(1,3-Benzodioxol-5-yl)-2-{4-[5-(trifluoromethyl)pyridin-2-yl]piperazino}acetamide	2.30876e+06	911170	0.394657	-1.34133	3.04851e-06	1.29415	down
neg_209	1-Stearoyl-2-arachidonoyl-sn-glycero-3-phosphate	2.40552e+09	2.23061e+09	0.92729	-0.108907	0.00807285	0.96563	unchanged
neg_21	L-Aspartic acid	2.09603e+07	3.25039e+07	1.55074	0.632953	0.00274063	1.13573	up
neg_211	Etoglucid	1.13091e+09	1.21908e+09	1.07796	0.108307	0.00134929	1.07566	up
neg_212	amfonelic acid	6.2165e+08	7.8885e+08	1.26896	0.343647	0.0967472	0.696027	unchanged
neg_213	(2R,2'R,3R,4'R,4a'R,5S,5'S,6'R,8a'S)-5'-(Carboxymethyl)-5'-formyl-5-(3-furyl)-2,4',6'-trihydroxy-2',8a'-bis(hydroxymethyl)octahydro-2'H-spiro[furan-3,1'-naphthalene]-4a'(5'H)-carboxylic acid	3.22747e+08	1.60052e+08	0.495904	-1.01187	1.67742e-08	1.30525	down
neg_214	7,8-Dihydroxy-3,5-dioxo-9-(sulfooxy)-1,2,3,5-tetrahydrocyclopenta[c]isochromene-1-carboxylic acid	1.43194e+08	2.44685e+08	1.70876	0.772954	1.1472e-05	1.24779	up
neg_215	2-(alpha-D-mannosyl)-D-glyceric acid	1.43239e+08	2.36401e+08	1.6504	0.722816	2.47454e-07	1.29119	up
neg_216	Benzylpenicillin	1.16476e+08	9.74969e+07	0.837055	-0.256605	0.0517476	0.784322	unchanged
neg_217	1-(2-Ethoxyethyl)-2-(4-methyl-1,4-diazepan-1-yl)-1H-benzimidazol-5-ol	2.32158e+08	1.2853e+08	0.553632	-0.853	2.05412e-05	1.26503	down
neg_218	Pelargonidin	3.58474e+08	1.53966e+08	0.429504	-1.21926	3.37783e-07	1.32302	down
neg_219	Phoslactomycin B	2.64874e+08	1.72324e+08	0.650588	-0.620183	2.26732e-05	1.24286	down
neg_220	Tenofovir alafenamide	1.00606e+08	2.98722e+07	0.296922	-1.75184	5.83952e-12	1.32337	down
neg_221	4,7-Dihydroxy-N,N,N-trimethyl-10-oxo-3,5,9-trioxa-4-phosphapentacosan-1-aminium 4-oxide	8.44777e+07	8.62277e+07	1.02071	0.0295799	0.896021	0.0627822	unchanged
neg_222	Minocycline	1.95939e+08	1.30162e+08	0.664302	-0.590089	0.000322954	1.19394	down
neg_223	Athamantin	1.32688e+08	9.54304e+07	0.71921	-0.475515	0.158775	0.582571	unchanged
neg_224	4-[(1Z)-1-{4-[2-(Dimethylamino)ethoxy]phenyl}-2-phenyl-1-buten-1-yl]phenyl hydrogen sulfate	1.48867e+08	1.54936e+08	1.04076	0.0576436	0.544864	0.254384	unchanged
neg_226	chi,chi-Caroten-18-ol	2.32199e+08	9.27341e+07	0.399373	-1.32419	0.000313776	1.25131	down
neg_227	5-(3-(2,6-Dichloro-4-(4,5-dihydro-2-oxazolyl)phenoxy)propyl)-3-methylisoxazole	1.73418e+08	1.38034e+08	0.795964	-0.329225	0.0759446	0.71924	unchanged
neg_228	2DW6SEL94L	1.69596e+08	1.15914e+08	0.683472	-0.549046	0.000553401	1.12316	down
neg_229	(3S)-3-Hydroxy-2-methyl-4-[(7-oxo-7H-furo[3,2-g]chromen-4-yl)oxy]-2-butanyl β-D-glucopyranoside	5.06817e+07	8.67524e+07	1.71171	0.775439	8.38813e-05	1.21955	up
neg_23	Palmitic acid	4.19453e+08	4.56965e+08	1.08943	0.123573	0.0022603	1.04828	up
neg_230	Glycerol 3-phosphate	6.27477e+07	2.14564e+07	0.341948	-1.54815	8.93102e-07	1.28377	down
neg_231	(15Z,19R)-25-Amino-22-hydroxy-22-oxido-17,21,23-trioxa-22lambda~5~-phosphapentacos-15-en-19-yl (5Z,8Z,11Z,14Z,17Z)-5,8,11,14,17-icosapentaenoate	4.80083e+07	2.82747e+07	0.588953	-0.763775	0.18266	0.546542	unchanged
neg_232	ethyl dibunate	2.38158e+07	3.96843e+07	1.6663	0.736649	0.000367492	1.18601	up
neg_233	Mitotane	2.12355e+07	1.2849e+07	0.605073	-0.724818	0.0863877	0.753857	unchanged
neg_234	LPC 16:0; [M+FA-H]-	3.2063e+07	4.98416e+07	1.55449	0.636442	1.05053e-05	1.25761	up
neg_235	GSNO	2.69e+07	2.11503e+07	0.786256	-0.346928	0.0208475	0.87516	unchanged
neg_236	Equisetin	4.77262e+07	3.45169e+07	0.723226	-0.467481	0.000216458	1.24951	down
neg_237	(+/-)-Gatifloxacin	2.10677e+07	2.48165e+07	1.17794	0.236267	0.0423034	0.776723	unchanged
neg_238	LPC 18:1; [M+FA-H]-	3.37668e+07	5.72818e+07	1.69639	0.762471	5.98161e-05	1.23813	up
neg_239	Trenbolone Acetate	1.05691e+08	1.14583e+08	1.08414	0.11655	0.345105	0.380169	unchanged
neg_24	Uridine monophosphate (UMP)	8.87998e+07	1.19625e+08	1.34714	0.429896	0.0714335	0.701357	unchanged
neg_241	Hellebrigenin 3-acetate	3.40101e+07	2.49495e+07	0.733592	-0.44695	0.177892	0.556212	unchanged
neg_242	Arachidonyl trifluoromethyl ketone	2.04999e+07	2.61531e+07	1.27577	0.351367	0.0404775	0.82026	unchanged
neg_243	LPI 18:0; [M-H]-	4.42631e+07	8.15895e+07	1.84329	0.88228	0.00110878	1.1528	up
neg_244	metrifonate	1.63185e+07	1.55758e+07	0.954485	-0.0672062	0.306804	0.441262	unchanged
neg_245	3-[(Carboxycarbonyl)amino]-L-alanine	1.62295e+07	1.75033e+07	1.07849	0.109007	0.642338	0.218051	unchanged
neg_246	Carbenicillin	3.20249e+07	1.455e+07	0.454333	-1.13818	6.13393e-07	1.30837	down
neg_247	Clotiapine	1.73707e+07	2.77156e+07	1.59554	0.674043	1.92809e-07	1.30421	up
neg_248	Norethisterone acetate	9.35039e+07	1.06606e+08	1.14012	0.189185	0.0585108	0.741736	unchanged
neg_249	6-Hydroxy-3,4a,5-trimethyl-2-oxo-2,4,4a,5,6,7,8,8a,9,9a-decahydronaphtho[2,3-b]furan-4-yl 3-chloro-2-hydroxy-2-methylbutanoate	3.09879e+07	1.90598e+07	0.615073	-0.70117	3.85789e-05	1.22232	down
neg_25	all-cis-4,7,10,13,16-Docosapentaenoic acid	2.21183e+06	4.33397e+06	1.95945	0.970447	2.22528e-05	1.25323	up
neg_250	Glucotropeolin	2.0423e+07	3.59833e+07	1.7619	0.817131	0.00306348	1.04455	up
neg_251	1,4-Anhydro-6-O-dodecanoyl-2,3-bis-O-(2-hydroxyethyl)-D-glucitol	2.91687e+07	1.69366e+07	0.580644	-0.784275	5.10493e-05	1.27382	down
neg_252	LPE 18:0; [M-H]-	1.36675e+07	3.02053e+07	2.21002	1.14406	8.33482e-08	1.30554	up
neg_253	(3E)-4-(5-Hydroxy-1-oxo-1H-isochromen-3-yl)-3-buten-2-yl hydrogen sulfate	1.50843e+07	1.40447e+07	0.931081	-0.103022	0.101407	0.657466	unchanged
neg_254	1-Oxo-1,2,4-butanetricarboxylic acid	6.44964e+06	1.5513e+07	2.40524	1.26618	1.84621e-08	1.29856	up
neg_255	LPE 20:4; [M-H]-	9.2455e+06	2.22893e+07	2.41083	1.26953	0.000173711	1.24714	up
neg_256	benthiocarb	2.45074e+07	2.27298e+07	0.927468	-0.108631	0.0331077	0.833646	unchanged
neg_257	(2S)-1-Hydroxy-3-[(9Z)-9-tetradecenoyloxy]-2-propanyl (4Z,7Z,10Z,13Z,16Z,19Z)-4,7,10,13,16,19-docosahexaenoate	2.21125e+07	1.02199e+07	0.462176	-1.11348	2.13174e-06	1.27385	down
neg_258	etoricoxib	1.95846e+07	2.53158e+07	1.29264	0.370315	0.00158531	1.09639	up
neg_259	Triazolam	9.1655e+06	1.37279e+07	1.49778	0.582825	0.00162248	1.06072	up
neg_26	4-Dodecylbenzenesulfonic acid	1.18375e+08	1.25713e+08	1.06199	0.0867744	0.210084	0.520414	unchanged
neg_260	MFCD00153847	2.53075e+07	2.33732e+07	0.92357	-0.114707	0.180536	0.567251	unchanged
neg_261	Epalrestat	1.16025e+07	663734	0.057206	-4.12769	0.061841	0.798235	unchanged
neg_262	Micronomicin	7.87781e+06	2.64021e+07	3.35146	1.74479	3.96856e-05	1.28461	up
neg_263	(2R)-1-(Icosanoyloxy)-3-(phosphonooxy)-2-propanyl (7Z,10Z,13Z,16Z)-7,10,13,16-docosatetraenoate	6.71584e+07	2.85233e+07	0.424717	-1.23542	2.31389e-06	1.28124	down
neg_264	Sakuranin	2.93818e+07	3.86481e+07	1.31538	0.395475	0.00643187	1.00011	up
neg_265	Levosimendan	1.15741e+07	4.33749e+06	0.374757	-1.41597	1.47482e-05	1.28432	down
neg_266	Dhurrin	1.71803e+07	5.98251e+06	0.34822	-1.52193	3.56116e-09	1.30814	down
neg_267	Candoxatril	3.42854e+06	2.88857e+07	8.42507	3.07469	2.55917e-06	1.31622	up
neg_268	arg-gln	8.27782e+06	1.41911e+07	1.71436	0.777668	0.00172815	1.14994	up
neg_27	Stearic acid	3.11797e+08	4.31193e+08	1.38293	0.467727	3.2825e-06	1.27562	up
neg_270	Botrydial	2.23417e+07	4.36547e+07	1.95396	0.9664	0.00845837	1.0271	up
neg_271	Letosteine	1.26601e+07	1.25156e+07	0.988586	-0.016561	0.749919	0.144521	unchanged
neg_272	O-Demethylpuromycin	1.35624e+07	1.76178e+07	1.29901	0.377413	0.000313055	1.15994	up
neg_273	(2E)-1-[2-(2,4-Dihydroxyphenyl)-7-hydroxy-4-oxo-4H-chromen-3-yl]-3,7-dimethyl-2,6-octadien-4-yl hydrogen sulfate	6.45963e+06	1.32578e+07	2.05242	1.03732	0.0216938	0.922774	unchanged
neg_274	[N'-{5-[Acetyl(hydroxy-kappaO)amino]pentyl}-N-[5-({4-[(5-aminopentyl)(hydroxy-kappaO)amino]-4-oxobutanoyl}amino)pentyl]-N-(hydroxy-kappaO)succinamidato(3-)]iron	1.28233e+07	1.78922e+07	1.39528	0.48056	0.00220678	1.08131	up
neg_275	cefluprenam	1.19456e+07	8.79043e+06	0.735873	-0.442471	0.00189933	1.09821	down
neg_276	5,7-Dihydroxy-2-(4-hydroxyphenyl)chromenium	1.64094e+07	1.31057e+07	0.798671	-0.324328	1.6918e-07	1.29315	down
neg_277	Buterizine	1.21714e+08	1.32123e+08	1.08553	0.118393	0.0139333	0.950461	unchanged
neg_278	LPI 20:4; [M-H]-	1.84106e+07	3.34706e+07	1.81801	0.862357	0.00279366	1.04202	up
neg_279	(2E,2'E)-N,N'-1,4-Butanediylbis[3-(3,4-dihydroxyphenyl)acrylamide]	1.31597e+07	1.46533e+07	1.1135	0.155107	0.23978	0.524157	unchanged
neg_28	(2R)-2,3-Dihydroxypropanoic acid	2.04066e+07	1.63674e+07	0.80206	-0.318217	0.0484371	0.7787	unchanged
neg_280	Bicol	1.4195e+07	4.12694e+06	0.290732	-1.78224	1.0707e-07	1.31548	down
neg_281	10-Hydroxy-4-isopropyl-7,13,13-trimethyl-18-oxapentacyclo[9.5.2.0~1,12~.0~2,9~.0~4,8~]octadeca-2(9),6-diene-3,5,17-trione	6.73466e+06	1.18039e+07	1.7527	0.809583	0.0296727	0.902233	unchanged
neg_282	LPI 18:1; [M-H]-	1.79827e+07	3.60093e+07	2.00244	1.00176	0.000829232	1.12902	up
neg_283	(2R)-1-(Pentadecanoyloxy)-3-(phosphonooxy)-2-propanyl (8Z,11Z,14Z)-8,11,14-icosatrienoate	1.76408e+07	8.40459e+06	0.476429	-1.06967	0.000871749	1.15784	down
neg_284	2-(Sulfomethyl)-1,3-thiazolidine-4-carboxylic acid	7.737e+06	1.16661e+07	1.50783	0.592474	0.011485	0.994933	unchanged
neg_285	Selodenoson	1.21103e+07	1.28488e+07	1.06098	0.0854039	0.486355	0.31494	unchanged
neg_287	2-Chloro-5-(2-chlorobenzyl)-4,5,6,7-tetrahydrothieno[3,2-c]pyridine	9.29125e+06	1.68423e+07	1.8127	0.858142	2.23869e-05	1.22695	up
neg_288	N-[(2E)-3-(3,4-Dihydroxyphenyl)-2-propenoyl]tryptophan	1.69412e+07	2.7943e+07	1.64941	0.721951	2.04113e-05	1.2701	up
neg_289	3,5-Dinitroguaiacol	2.6659e+07	1.70289e+07	0.638766	-0.646639	1.09235e-06	1.27109	down
neg_29	Threonine	3.86486e+07	6.84436e+07	1.77092	0.824499	1.92692e-09	1.31248	up
neg_290	Epigallocatechin	1.52823e+07	8.13448e+06	0.532283	-0.909736	1.09564e-08	1.31907	down
neg_291	2-Acetamido-2-deoxy-3-O-(4-deoxy-alpha-L-threo-hex-4-enopyranuronosyl)-6-O-sulfo-D-galactopyranose	2.6025e+07	2.18517e+07	0.83964	-0.252157	0.0868873	0.713392	unchanged
neg_292	LPC 18:0; [M+FA-H]-	1.0436e+07	1.76821e+07	1.69434	0.760721	5.11584e-07	1.27963	up
neg_293	LPI 20:3; [M-H]-	1.08885e+07	2.7923e+07	2.56444	1.35864	0.000195505	1.16312	up
neg_294	5015H744JQ	2.88083e+07	7.11202e+06	0.246874	-2.01815	3.47944e-11	1.32057	down
neg_295	(2S,3aS,6R,7aS)-2-({4-[(Diaminomethylene)amino]butyl}carbamoyl)-1-[(2R,3R)-2-{[(2R)-2-hydroxy-3-(4-hydroxyphenyl)propanoyl]amino}-3-methylpentanoyl]octahydro-1H-indol-6-yl hydrogen sulfate (non-prefer red name)	1.62395e+07	2.34476e+07	1.44386	0.529931	0.0785695	0.724252	unchanged
neg_296	Trichothec-9-ene-3-α,4-β,8-α,15-tetrol, 12,13-epoxy-	1.10702e+07	1.3885e+07	1.25426	0.326841	3.44952e-05	1.21709	up
neg_297	Frangulin B	5.82892e+06	3.97939e+07	6.82698	2.77125	0.00890026	1.05244	up
neg_298	Bayer E 39 Soluble	4.37451e+06	8.08941e+06	1.84922	0.886913	0.00566388	1.00987	up
neg_299	(3beta,12beta,16beta,21beta)-16,21,23-Trihydroxy-30-oxo-12,13-epoxyoleanan-3-yl 2-O-beta-D-glucopyranosyl-alpha-L-arabinopyranoside	1.27282e+07	6.53645e+06	0.51354	-0.96145	0.0201982	0.926292	unchanged
neg_30	Adenosine 5'-monophosphate	1.56391e+08	1.45707e+08	0.931682	-0.10209	0.0669703	0.74385	unchanged
neg_300	4-(1-Carboxyethyl)-3-hydroxy-2-(3-methyl-2-buten-1-yl)phenyl hexopyranosiduronic acid	1.03445e+07	3.43725e+06	0.332277	-1.58954	4.00024e-09	1.32332	down
neg_301	Estrone glucuronide	8.83477e+06	7.97349e+06	0.902513	-0.14798	0.570571	0.240366	unchanged
neg_302	aclacinomycin S	5.95778e+06	8.42531e+06	1.41417	0.499955	0.014002	0.951088	unchanged
neg_303	Mollicellin E	1.6857e+07	1.72654e+07	1.02423	0.0345383	0.631578	0.190585	unchanged
neg_304	N-Acetylgalactosamine 4,6-disulfate	1.92244e+07	1.10351e+07	0.574018	-0.800831	0.00034238	1.23366	down
neg_305	Nocardicin D	5.55638e+06	1.00231e+07	1.80388	0.851106	7.36671e-05	1.22816	up
neg_308	Aminopterin	7.25544e+06	8.95058e+06	1.23364	0.302918	0.00277358	1.04875	up
neg_309	6-Gingerol	1.00947e+07	9.25862e+06	0.91718	-0.124723	0.267444	0.475472	unchanged
neg_31	16-Hydroxyhexadecanoic acid	2.86743e+07	2.70572e+07	0.943602	-0.08375	0.114328	0.648846	unchanged
neg_310	DL-Atenolol	2.91223e+07	1.63285e+07	0.560687	-0.834733	9.12173e-05	1.20028	down
neg_311	LPC 16:1; [M+FA-H]-	9.35754e+06	1.43293e+07	1.53131	0.614769	0.00358021	1.0646	up
neg_312	Idebenone	1.50692e+07	1.89194e+07	1.2555	0.32826	0.0194983	0.949637	unchanged
neg_313	fominoben	3.27325e+06	7.30144e+06	2.23064	1.15746	0.00107937	1.18952	up
neg_314	Nelotanserin	3.00473e+06	6.2727e+06	2.08761	1.06185	0.00217922	1.05791	up
neg_315	(+)-Gallocatechin	1.40159e+07	2.19891e+07	1.56887	0.649725	0.0310332	0.8449	unchanged
neg_316	MUD	6.97299e+06	7.62821e+06	1.09397	0.129568	0.0194938	0.899589	unchanged
neg_317	5-Hydroxythalidomide	1.41242e+07	6.47545e+06	0.458464	-1.12512	8.95868e-09	1.32039	down
neg_318	Montelukast Sulfoxide	3.06053e+06	6.49352e+06	2.1217	1.08522	0.00021432	1.19422	up
neg_319	Dinitro-ortho-cresol	1.14902e+07	4.46345e+06	0.388458	-1.36417	4.96584e-05	1.26103	down
neg_32	Dodecyl sulfate	4.65051e+07	5.24264e+07	1.12733	0.172906	0.747263	0.138562	unchanged
neg_320	Eicosapentaenoic acid	4.51834e+06	8.14539e+06	1.80274	0.850192	5.44111e-06	1.27172	up
neg_321	PMeOH 34:3; PMeOH 16:0-18:3; [M-H]-	3.90458e+07	4.98574e+06	0.12769	-2.96929	0.15458	0.641549	unchanged
neg_322	(Z)-N-[(2S)-2-{(Z)-[(2S,3S,6R,7S)-2,3-Diamino-1,6,7-trihydroxy-8-{1-[hydroxy(imino)methyl]-2-imino-4-imidazolidinyl}octylidene]amino}-1-hydroxypropylidene]-L-valine	3.37352e+06	6.2642e+06	1.85687	0.892874	0.000641062	1.15618	up
neg_323	FAHFA 34:2; FAHFA 16:0/18:2; [M-H]-	7.0476e+06	7.1079e+06	1.00856	0.0122916	0.844724	0.0882818	unchanged
neg_324	Sulfaphenazole	4.63832e+06	5.91349e+06	1.27492	0.350406	0.00742221	0.958131	unchanged
neg_325	LPC 20:4; [M+FA-H]-	4.30888e+06	7.096e+06	1.64683	0.719691	0.00087814	1.17849	up
neg_326	nocardicin E	7.40617e+06	1.7408e+06	0.235047	-2.08898	0.000270356	1.24143	down
neg_327	Methyl hexadecanoate	2.04297e+06	5.12632e+06	2.50925	1.32726	0.000201899	1.24334	up
neg_328	hexamidine	8.15941e+06	7.5466e+06	0.924896	-0.112637	0.834456	0.0880355	unchanged
neg_329	Flutoprazepam	5.4003e+06	5.3607e+06	0.992667	-0.0106181	0.866392	0.0573583	unchanged
neg_33	Tauroursodeoxycholic acid	5.81369e+06	2.38823e+07	4.10794	2.03842	0.000173832	1.25817	up
neg_330	2-arachidonoylglycerol	2.8601e+07	2.71993e+07	0.950991	-0.0724971	0.725735	0.173272	unchanged
neg_332	selenophosphoric acid	4.56604e+07	4.17164e+07	0.913623	-0.130329	0.631024	0.214396	unchanged
neg_333	Adifoline	4.40514e+06	1.68241e+07	3.8192	1.93327	1.00057e-05	1.29076	up
neg_334	Sulfafurazole	5.79127e+06	6.88913e+06	1.18957	0.250442	0.000906845	1.10527	up
neg_335	Iopydone	2.46026e+06	3.17093e+06	1.28886	0.366094	0.113306	0.631239	unchanged
neg_336	2-Amino-3-[(2-aminoethyl)selanyl]-1,1-propanediol	9.62848e+06	1.15993e+07	1.20469	0.268663	0.160602	0.595577	unchanged
neg_337	kurarinol	1.95573e+06	3.63033e+06	1.85625	0.89239	0.0132359	1.00692	up
neg_338	gamma-Glutamyl-3-(sulfosulfanyl)alanylglycine	9.10492e+06	4.25583e+06	0.467421	-1.09721	0.000456775	1.19413	down
neg_339	(-)-Prostaglandin E2	8.85974e+06	7.38217e+06	0.833227	-0.263219	0.00431706	1.01417	down
neg_34	Docosapentaenoic acid	1.33945e+07	3.00803e+07	2.24571	1.16717	2.81486e-05	1.25271	up
neg_340	3,7-Dihydroxy-2-(3-methoxyphenyl)-5-chromanesulfinic acid	3.35569e+06	5.71382e+06	1.70273	0.767849	0.000433541	1.21299	up
neg_341	LPC 18:2; [M+FA-H]-	4.26793e+06	7.03653e+06	1.6487	0.721327	0.000316976	1.1853	up
neg_342	TETRASUL	3.66539e+06	3.12506e+06	0.852586	-0.230082	0.327546	0.409544	unchanged
neg_343	PGF2a ethanolamide	4.5639e+06	4.79404e+06	1.05043	0.0709757	0.65855	0.184898	unchanged
neg_344	4-{[4-(Dimethylamino)phenyl][4-(dimethyliminio)-2,5-cyclohexadien-1-ylidene]methyl}-3-hydroxy-7-sulfo-2-naphthalenesulfonate	1.88101e+06	3.04403e+06	1.6183	0.694478	0.00268576	1.01946	up
neg_345	N-(4-{[(2-Amino-4-oxo-1,4,5,6,7,8-hexahydro-6-pteridinyl)methyl]amino}benzoyl)-gamma-glutamylglutamic acid	9.04988e+06	6.22728e+06	0.688107	-0.539296	0.126533	0.643485	unchanged
neg_346	FAHFA 38:4; FAHFA 18:1/20:3; [M-H]-	3.54768e+06	6.30532e+06	1.77731	0.829693	3.83257e-06	1.27231	up
neg_347	glaucarubinone	7.12176e+06	6.51433e+06	0.914707	-0.128619	0.206879	0.543926	unchanged
neg_348	LPS 18:1; [M-H]-	7.24206e+06	1.46478e+07	2.02259	1.01621	0.00239122	1.11159	up
neg_349	Acevaltrate	3.5708e+06	8.6483e+06	2.42195	1.27617	5.95174e-06	1.25492	up
neg_35	4-Nitrophenol	2.51508e+07	2.90331e+07	1.15436	0.207094	0.0052591	1.04084	up
neg_350	FAHFA 38:2; FAHFA 18:0/20:2; [M-H]-	4.6373e+06	6.64315e+06	1.43255	0.518582	0.000104127	1.18261	up
neg_351	Romifidine	2.66372e+06	5.66459e+06	2.12657	1.08853	0.000307219	1.14239	up
neg_352	OxPE 38:4+1O(1Cyc); OxPE 18:0-20:4+1O(1Cyc); [M-H]-	3.21538e+06	2.43589e+06	0.757573	-0.400543	0.270128	0.468978	unchanged
neg_353	flordipine	3.84333e+06	3.36187e+06	0.874728	-0.193093	0.11253	0.65605	unchanged
neg_354	3,4-Dihydroxy-2-(7-hydroxy-9-methoxy-3,4-dioxo-1,2,3,4-tetrahydrocyclopenta[c]chromen-6-yl)butanal	4.02888e+06	6.12638e+06	1.52062	0.604658	0.00575951	1.01262	up
neg_355	PI 38:5; PI 18:1-20:4; [M-H]-	4.18337e+06	4.76674e+06	1.13945	0.188338	0.378993	0.376096	unchanged
neg_356	Camylofin	2.82511e+06	5.01877e+06	1.77649	0.829026	0.000192033	1.19358	up
neg_357	1,6-bis-O-galloyl-beta-D-glucose	5.30075e+06	1.53265e+06	0.289139	-1.79016	1.9093e-05	1.28313	down
neg_358	Dithizone	1.33097e+07	1.59207e+07	1.19618	0.258432	0.441495	0.337454	unchanged
neg_359	Uroerythrin	3.00779e+06	6.63532e+06	2.20604	1.14146	0.0468259	0.834868	unchanged
neg_36	11(E)-Eicosenoic Acid	1.97179e+07	5.65436e+07	2.86762	1.51986	2.1719e-06	1.30662	up
neg_360	2,4-Dinitrophenol	3.52185e+06	1.2155e+06	0.34513	-1.53479	1.21149e-07	1.29303	down
neg_362	LPC 14:0; [M+FA-H]-	1.45703e+06	2.69303e+06	1.8483	0.886197	0.00269137	1.08897	up
neg_363	(??)-Arctigenin	3.17188e+06	3.18514e+06	1.00418	0.00601889	0.979429	0.0104816	unchanged
neg_364	N-[(2R,6S,8S,10R)-3,5-Dioxo-4-azatetracyclo[5.3.2.0~2,6~.0~8,10~]dodec-11-en-4-yl]-4-(trifluoromethyl)benzamide	6.30187e+06	8.02103e+06	1.2728	0.348008	0.0632453	0.782525	unchanged
neg_365	Cardiopetalidine	4.73011e+06	7.40802e+06	1.56614	0.647213	0.0227334	0.855869	unchanged
neg_366	Methylprednisolone succinate	3.72243e+06	3.0805e+06	0.827552	-0.273079	0.412595	0.348447	unchanged
neg_367	10-GINGEROL	1.28166e+07	1.0256e+07	0.800212	-0.321545	0.104562	0.664905	unchanged
neg_368	Cholesterol sulfate	2.38748e+06	3.66636e+06	1.53566	0.618857	0.00291009	1.06742	up
neg_369	LPE 22:5; [M-H]-	1.289e+06	3.42416e+06	2.65645	1.4095	0.000300838	1.21805	up
neg_370	(2R)-1-[(7Z,10Z,13Z,16Z)-7,10,13,16-Docosatetraenoyloxy]-3-(phosphonooxy)-2-propanyl tetracosanoate	6.29677e+06	2.58002e+06	0.409737	-1.28723	9.14609e-06	1.2537	down
neg_371	3,3-difluoro-17-methyl-5?-androstan-17?-ol	180242	5.98432e+06	33.2015	5.05318	4.49652e-05	1.29597	up
neg_372	Septentriodine	3.44988e+06	1.40889e+06	0.408389	-1.29198	0.000110355	1.2169	down
neg_373	(7Z,19R,25S)-22,25,26-Trihydroxy-22-oxido-16-oxo-17,21,23-trioxa-22lambda~5~-phosphahexacos-7-en-19-yl (4Z,7Z,10Z,13Z,16Z,19Z)-4,7,10,13,16,19-docosahexaenoate	5.26984e+06	4.88132e+06	0.926275	-0.110488	0.171626	0.551223	unchanged
neg_374	Naftopidil	1.81461e+06	2.5949e+06	1.43001	0.516024	0.00590865	0.991726	unchanged
neg_375	Delphinidin	2.01987e+06	2.87641e+06	1.42406	0.510011	0.00124069	1.07356	up
neg_376	Pentoxifylline	3.53728e+06	3.21184e+06	0.907999	-0.139238	0.253989	0.477288	unchanged
neg_377	Pyochelin	9.37258e+06	3.42078e+06	0.364978	-1.45412	5.21325e-06	1.24732	down
neg_378	(2beta,3beta,6beta,14S)-5,10,16-Trihydroxy-2,3-epoxygrayanotoxane-6,14-diyl diacetate	1.54144e+06	261594	0.169707	-2.55888	0.0679706	0.786376	unchanged
neg_379	fiboflapon	3.51942e+06	1.96185e+06	0.557436	-0.843122	0.000277399	1.21773	down
neg_380	(1S,2R,3S,4S,6R,7R,8R,14S)-3-Hydroxy-2,4,7,14-tetramethyl-9-oxo-4-vinyltricyclo[5.4.3.0~1,8~]tetradec-6-yl glycolate	6.00902e+06	6.41311e+06	1.06725	0.0938955	0.482595	0.315802	unchanged
neg_381	Limaprost	7.07271e+06	7.78074e+06	1.10011	0.137644	0.140332	0.613716	unchanged
neg_383	N-[(1-{[(3E,9E)-5-Isopropyl-2,7-dioxo-1,6-diazacyclododeca-3,9-dien-8-yl]amino}-3-methyl-1-oxo-2-butanyl)carbamoyl]valine	2.65937e+06	1.63273e+06	0.613954	-0.703797	0.0218893	0.876649	unchanged
neg_384	itazigrel	2.54526e+06	7.53805e+06	2.9616	1.56638	4.68788e-06	1.276	up
neg_385	Cianidanol	3.58609e+06	3.47799e+06	0.969855	-0.0441585	0.833133	0.0990296	unchanged
neg_386	Bufotalin	6.52282e+06	1.26298e+07	1.93625	0.953267	0.0111541	0.931448	unchanged
neg_387	khelloside	5.33391e+06	1.74263e+06	0.326707	-1.61393	8.89369e-11	1.31842	down
neg_388	benzal chloride	1.33932e+07	6.67542e+06	0.498417	-1.00457	0.0118219	0.967594	unchanged
neg_389	[(2R,2'R,3R,4'R,4a'S,5S,5'R,6'R,8a'R)-5-(3-Furyl)-2,4'-dihydroxy-2',4a',5',8a'-tetrakis(hydroxymethyl)-6'-{[(2E)-2-methyl-2-butenoyl]oxy}decahydro-2'H-spiro[furan-3,1'-naphthalen]-5'-yl]acetic acid	1.54837e+06	2.75105e+06	1.77674	0.829231	0.0568632	0.758794	unchanged
neg_39	2,2'-Methylenebis(4-methyl-6-tert-butylphenol)	2.0711e+09	2.44844e+09	1.1822	0.241469	0.00522889	0.992035	unchanged
neg_390	2-Hydroxy-3-(1H-indol-3-yl)-5-(3-methyl-2-buten-1-yl)-6-[2-(2-methyl-3-buten-2-yl)-1H-indol-3-yl]-1,4-benzoquinone	2.03499e+06	2.67987e+06	1.3169	0.39714	0.000745643	1.14747	up
neg_391	NORVERAPAMIL	945346	2.35343e+06	2.48949	1.31585	0.000116652	1.26035	up
neg_392	4-amino-4-de(dimethylamino)anhydrotetracycline	3.06207e+06	3.45498e+06	1.12831	0.174167	0.170603	0.564344	unchanged
neg_393	2-(3-{2,6-Dichloro-4-[(3,3-dichloro-2-propen-1-yl)oxy]phenoxy}propoxy)-6-(trifluoromethyl)pyridine	6.41932e+06	4.26543e+06	0.664468	-0.589728	0.00190895	1.06632	down
neg_394	LSM-3627	1.49015e+06	4.08323e+06	2.74014	1.45425	0.000348984	1.16934	up
neg_395	AE2460000	5.00023e+06	1.80914e+06	0.361811	-1.46669	3.54861e-05	1.26783	down
neg_396	(3S,8aS)-1-Hydroxy-3-{[6-hydroxy-2-(2-methyl-3-buten-2-yl)-7-(3-methyl-2-buten-1-yl)-1H-indol-3-yl]methyl}-6,7,8,8a-tetrahydropyrrolo[1,2-a]pyrazin-4(3H)-one	1.16486e+06	3.53562e+06	3.03525	1.60181	0.00202912	1.14182	up
neg_397	4V8564T36O	2.17039e+06	1.9973e+06	0.920249	-0.119903	0.572318	0.232242	unchanged
neg_398	Sulindac sulfide	2.97414e+06	2.1219e+06	0.713449	-0.487118	0.000361188	1.14404	down
neg_40	Arachidonic acid	5.20087e+06	1.06137e+07	2.04075	1.0291	5.46926e-05	1.24366	up
neg_400	TCA ethadyl	2.01579e+06	5.55158e+06	2.75405	1.46156	2.09092e-05	1.23357	up
neg_401	LPE 22:4; [M-H]-	1.09509e+06	2.96549e+06	2.70799	1.43722	8.10524e-05	1.25189	up
neg_402	prostaglandin G2 2-glyceryl ester	4.27583e+06	7.08048e+06	1.65593	0.727641	0.114934	0.685942	unchanged
neg_403	fosazepam	5.41154e+06	1.92444e+06	0.355619	-1.4916	0.000337523	1.22525	down
neg_404	SALVIANOLIC ACID	2.10901e+06	2.34576e+06	1.11226	0.153491	0.250335	0.495725	unchanged
neg_405	LPI 16:0; [M-H]-	2.81321e+06	5.46608e+06	1.94301	0.958293	0.00218386	1.07445	up
neg_406	spirodiclofen	3.61231e+06	4.21116e+06	1.16578	0.221295	0.51217	0.284186	unchanged
neg_407	lymecycline	4.0573e+06	1.24133e+06	0.30595	-1.70863	2.40032e-06	1.29169	down
neg_408	LPS 18:0; [M-H]-	6.5292e+06	1.34659e+07	2.06241	1.04433	2.31654e-05	1.24125	up
neg_409	Taprenepag	4.28553e+06	3.45343e+06	0.805834	-0.311446	0.0141181	0.95619	unchanged
neg_41	Elaidic acid	3.13675e+08	4.96514e+08	1.58289	0.662561	1.53981e-07	1.29731	up
neg_410	N 6-isopentenyladenosine 5??-monophosphate	2.29629e+06	853436	0.371658	-1.42795	7.21827e-05	1.20186	down
neg_411	FAHFA 38:3; FAHFA 16:0/22:3; [M-H]-	1.72004e+07	2.90388e+06	0.168826	-2.56639	0.0897412	0.741353	unchanged
neg_412	LPG 16:0; [M-H]-	3.13617e+06	5.60191e+06	1.78623	0.836914	0.00743871	1.01529	up
neg_413	picrasin B	1.93606e+06	3.12342e+06	1.61329	0.690005	8.01639e-06	1.25605	up
neg_414	prostaglandin H2 2-glyceryl ester	6.10985e+06	7.32979e+06	1.19967	0.262634	0.224216	0.510703	unchanged
neg_415	Methyl nigakinone	1.96166e+06	709290	0.361577	-1.46762	0.0384827	0.834869	unchanged
neg_416	4-Hydroxy-5-(3',4'-dihydroxyphenyl)-valeric acid-O-glucuronide	4.30585e+06	1.58072e+06	0.367111	-1.44571	2.55707e-05	1.25285	down
neg_417	Cephaeline	469375	2.38723e+06	5.08598	2.34652	2.02799e-05	1.28538	up
neg_418	6,8-Dihydroxy-3-[(2S)-2-hydroxy-4-oxopentyl]-1H-isochromen-1-one	1.04781e+06	2.387e+06	2.27807	1.18781	1.63203e-05	1.28784	up
neg_419	PI 36:2; PI 18:1-18:1; [M-H]-	1.0778e+06	816963	0.757994	-0.399741	0.217166	0.542818	unchanged
neg_42	Guanosine monophosphate (GMP)	2.66779e+07	3.34916e+07	1.25541	0.328159	0.206934	0.504958	unchanged
neg_420	(E)-progabide	6.56868e+06	2.64023e+06	0.401943	-1.31494	0.00506181	1.09013	down
neg_421	LPE 20:3; [M-H]-	523916	2.61912e+06	4.99912	2.32167	0.000351663	1.23493	up
neg_422	Thymidine	7.21064e+06	6.34713e+06	0.880246	-0.184021	0.307087	0.439609	unchanged
neg_423	N-{[(1R,2S,10R,12S,13S)-12-Hydroxy-7,18-dimethoxy-6,17,21-trimethyl-5,8,16,19-tetraoxo-11,21-diazapentacyclo[11.7.1.0~2,11~.0~4,9~.0~15,20~]henicosa-4(9),6,15(20),17-tetraen-10-yl]methyl}-2-oxopropana mide	1.0282e+06	2.22269e+06	2.16173	1.11219	9.03277e-06	1.28335	up
neg_424	1-Hexadecyl Lysophosphatidic Acid	1.39847e+06	1.78288e+06	1.27489	0.350368	0.00832739	0.950646	unchanged
neg_426	Boldenone Undecylenate	4.35887e+06	1.43068e+07	3.28224	1.71468	3.52333e-06	1.29777	up
neg_427	FAHFA 38:6; FAHFA 18:2/20:4; [M-H]-	1.40171e+06	2.11103e+06	1.50603	0.590754	8.79077e-05	1.18851	up
neg_428	methaphenilene	3.68193e+06	2.93368e+06	0.796779	-0.327749	0.447068	0.319608	unchanged
neg_429	nitrilotriacetic acid	3.66212e+06	1.00646e+06	0.27483	-1.86339	0.00239025	1.1099	down
neg_43	Succinic semialdehyde	2.29783e+07	2.17524e+07	0.946649	-0.0790979	0.183556	0.541947	unchanged
neg_430	(3R)-3-(1H-Indol-3-ylmethyl)-3H-1,4-benzodiazepine-2,5-diol	2.51788e+06	1.78435e+06	0.708673	-0.496808	0.00227118	1.11904	down
neg_431	2,6-Dihydroxy-4-[3-hydroxy-5-(hydroxymethyl)-8-oxo-8H-pyrano[4,3,2-de]chromen-2-yl]phenyl hydrogen sulfate	9.11028e+06	3.78894e+06	0.415898	-1.2657	7.74321e-05	1.27582	down
neg_432	Norfloxacin	1.37772e+06	1.55627e+06	1.1296	0.175811	0.226182	0.50154	unchanged
neg_433	Dermocid	1.85793e+06	3.58559e+06	1.92989	0.948519	0.00609335	1.00196	up
neg_434	Prostaglandin D2 Ethanolamide	9.72806e+06	6.38256e+06	0.656098	-0.608018	0.28406	0.46209	unchanged
neg_435	tasosartan	3.0016e+06	3.03645e+06	1.01161	0.0166516	0.951463	0.0344697	unchanged
neg_436	(Z)-Metaflumizone	1.85703e+06	1.38764e+06	0.747236	-0.420364	0.0137238	0.939012	unchanged
neg_437	6'''-oxoneomycin C	2.53652e+06	1.8067e+06	0.712274	-0.489496	0.20683	0.567224	unchanged
neg_438	LPC 20:3; [M+FA-H]-	1.46797e+06	3.36138e+06	2.28981	1.19523	0.0010135	1.19341	up
neg_439	LPE 16:1; [M-H]-	1.01588e+06	2.86144e+06	2.81671	1.49401	0.00017856	1.25513	up
neg_44	4-Hydroxybenzaldehyde	5.3892e+07	4.13048e+07	0.766437	-0.38376	0.238778	0.491958	unchanged
neg_440	(2E)-4-{2-(2,4-Dihydroxyphenyl)-3-[(2Z)-3,7-dimethyl-2,6-octadien-1-yl]-5,7-dihydroxy-4-oxo-3,4-dihydro-2H-chromen-6-yl}-2-methyl-2-buten-1-yl hydrogen sulfate	2.68895e+06	220992	0.0821851	-3.60498	4.64029e-07	1.3182	down
neg_441	Redul	641984	1.4517e+06	2.26127	1.17713	0.0170909	0.947324	unchanged
neg_442	Phosphoarginine	3.81524e+06	3.26569e+06	0.855959	-0.224387	0.023733	0.869854	unchanged
neg_443	3,4-Difluoro-????-oxobenzenebutanoic acid	1.20856e+06	1.22135e+06	1.01058	0.0151843	0.976364	0.000585298	unchanged
neg_444	4-Hydroxy-5-(3',4',5'-trihydroxyphenyl)-valeric acid-O-methyl-O-glucuronide	2.11493e+06	1.71594e+06	0.811347	-0.301608	0.0760402	0.724973	unchanged
neg_445	Veralipride	1.6869e+06	2.32228e+06	1.37666	0.461173	0.0160478	0.924877	unchanged
neg_446	Casticin	937597	3.81572e+06	4.06968	2.02492	6.55721e-05	1.27405	up
neg_447	Sorbitan, monododecanoate	1.88543e+06	831897	0.441223	-1.18042	3.34859e-06	1.26165	down
neg_448	Cyproterone acetate	3.19995e+06	380058	0.11877	-3.07376	7.99978e-12	1.32502	down
neg_449	(2,2,7,7-Tetramethyltetrahydro-3aH-bis[1,3]dioxolo[4,5-b:4',5'-d]pyran-3a-yl)methyl sulfamate	1.86252e+06	1.80009e+06	0.966478	-0.0491906	0.702853	0.179149	unchanged
neg_45	(+/-)9(10)-EpOME	376241	6.76457e+06	17.9793	4.16827	0.000861095	1.22219	up
neg_450	Belnacasan	1.71267e+06	3.57756e+06	2.08887	1.06273	1.0517e-05	1.26279	up
neg_451	1-{3-Hydroxy-3-[(2E,4E,6Z,8E,10E,12E,14Z,16E)-6,11,15-trimethyl-17-(2,6,6-trimethyl-1-cyclohexen-1-yl)-2,4,6,8,10,12,14,16-heptadecaoctaen-2-yl]-2-oxiranyl}ethanone	820525	1.40328e+06	1.71022	0.774183	0.0454306	0.834108	unchanged
neg_452	(2R)-2-Hydroxy-3-(phosphonooxy)propyl (11Z)-11-icosenoate	1.66766e+06	1.91068e+06	1.14573	0.196265	0.450725	0.318442	unchanged
neg_453	valtrate	713391	3.03524e+06	4.25466	2.08904	9.12349e-09	1.31942	up
neg_454	LPG 18:0; [M-H]-	2.7727e+06	5.98073e+06	2.157	1.10903	5.03526e-06	1.25644	up
neg_455	Mycocyclosin	1.61363e+06	3.62945e+06	2.24925	1.16944	0.000932208	1.15958	up
neg_456	2-(Formamido)-N1-(5-phospho-D-ribosyl)acetamidine	2.48044e+06	4.36849e+06	1.76117	0.816535	0.000258978	1.15669	up
neg_457	N-[(3S)-1-Chloro-5-methyl-2-oxo-3-hexanyl]-4-methylbenzenesulfonamide	2.05946e+06	271284	0.131726	-2.92439	0.0495563	0.826551	unchanged
neg_458	Renilla luciferyl sulfate	1.68432e+06	1.74687e+06	1.03714	0.0526116	0.816496	0.0824311	unchanged
neg_459	Iprobenfos	5.56901e+06	3.67889e+06	0.660601	-0.59815	0.0766468	0.730795	unchanged
neg_46	Isopropyl 4-hydroxybenzoate	8.98269e+06	5.17667e+06	0.576293	-0.795125	2.67876e-05	1.24414	down
neg_460	thenalidine	2.27478e+06	2.89571e+06	1.27296	0.348189	0.000179152	1.17946	up
neg_461	Lisofylline	7.52612e+06	5.80363e+06	0.771131	-0.374951	0.0492364	0.78005	unchanged
neg_462	Flunitrazepam	441627	1.60956e+06	3.64461	1.86576	3.11114e-05	1.26208	up
neg_463	L-365,260	976509	1.79187e+06	1.83497	0.875759	0.0104257	0.987442	unchanged
neg_464	Furomine	916119	1.83683e+06	2.00502	1.00361	0.0359875	0.855135	unchanged
neg_465	3-Formyl-6,6,7b-trimethyl-2,4,4a,5,6,7,7a,7b-octahydro-1H-cyclobuta[e]inden-2-yl 3-chloro-6-hydroxy-4-methoxy-2-methylbenzoate	1.29301e+06	2.36253e+06	1.82716	0.869601	0.0114304	0.980996	unchanged
neg_466	benzofenap	383710	1.57645e+06	4.10844	2.03859	5.34579e-07	1.28097	up
neg_467	LPE 20:1; [M-H]-	545658	2.04504e+06	3.74785	1.90606	0.000157292	1.22628	up
neg_468	d-Corlin	925232	1.37309e+06	1.48405	0.569537	0.0448055	0.825551	unchanged
neg_469	Deserpidine	1.37715e+06	2.06591e+06	1.50014	0.585093	0.0005923	1.12708	up
neg_47	Methyl salicylate	1.3348e+07	3.04813e+07	2.28358	1.1913	0.000247847	1.24678	up
neg_470	lubabegron	2.40452e+06	816025	0.339372	-1.55906	1.05082e-05	1.26095	down
neg_471	Bis(glutathionyl)spermine	1.47181e+06	1.4671e+06	0.996805	-0.00461664	0.983502	0.00815498	unchanged
neg_472	3,5,7-Trihydroxy-2-(1-hydroxy-3-methoxy-4-oxocyclohexyl)-6-methoxy-4H-chromen-4-one	1.06476e+06	3.27008e+06	3.07118	1.61879	9.78438e-05	1.25894	up
neg_473	Tetracenomycin F1	2.09614e+06	3.5582e+06	1.6975	0.76341	0.00998478	1.02628	up
neg_474	ADP?S	1.83681e+06	1.42877e+06	0.777856	-0.362425	0.440984	0.321208	unchanged
neg_475	Firategrast	1.90664e+06	1.02537e+06	0.537792	-0.89488	0.000222889	1.18491	down
neg_476	Nitrazepam	1.66418e+06	216930	0.130353	-2.93951	8.01088e-06	1.29701	down
neg_477	[3-(3,4-methylenedioxyphenyl)-2-(mercaptomethyl)-1-oxoprolyl]alanine	705651	871678	1.23528	0.304841	0.26594	0.470173	unchanged
neg_478	5-acetamido-6-formamido-3-methyluracil	1.40317e+06	2.26672e+06	1.61543	0.691919	9.87624e-06	1.27485	up
neg_479	Methotrexate	1.20399e+06	1.10949e+06	0.921512	-0.117926	0.564951	0.246518	unchanged
neg_480	2-[2,4-Dihydroxy-3-(3-hydroxybenzoyl)-6-methoxyphenyl]-1,4,5-trihydroxy-9H-xanthen-9-one	1.05981e+06	1.07241e+06	1.01189	0.0170456	0.961669	0.031591	unchanged
neg_481	Azimilide	1.40099e+06	1.30799e+06	0.933616	-0.0990993	0.448183	0.319392	unchanged
neg_482	FAHFA 21:1; FAHFA 18:1/3:0; [M-H]-	927995	2.18369e+06	2.35313	1.23458	2.35755e-06	1.29457	up
neg_483	Apigetrin	1.27424e+06	1.04075e+06	0.81676	-0.292017	0.148559	0.591656	unchanged
neg_484	Ecdysone	9.44112e+06	8.30759e+06	0.879937	-0.184529	0.00979148	0.950258	unchanged
neg_485	Xanthohumol	1.47808e+06	2.24222e+06	1.51698	0.601202	0.00250844	1.04565	up
neg_486	2,4-DB	2.09704e+06	2.80109e+06	1.33573	0.417634	0.000789843	1.16122	up
neg_487	3-(2-Hydroperoxy-2-propanyl)-8-isobutyryl-9-methyl-6,10-bis(3-methyl-2-buten-1-yl)-9-(4-methyl-3-penten-1-yl)-4-oxatricyclo[6.3.1.0~1,5~]dodec-5-ene-7,12-dione	1.15998e+06	1.09253e+06	0.94185	-0.0864308	0.579568	0.242025	unchanged
neg_488	Diazepam	891889	2.88593e+06	3.23576	1.6941	0.000131016	1.26849	up
neg_489	(7E,13Z)-3-Benzyl-5,6,12-trihydroxy-4,5,10,12-tetramethyl-1-oxo-2,3,3a,4,5,6,6a,9,10,11,12,15-dodecahydro-1H-cycloundeca[d]isoindol-15-yl acetate	1.10779e+06	1.86962e+06	1.68771	0.755067	0.223543	0.508557	unchanged
neg_49	11(Z),14(Z)-Eicosadienoic acid	2.3858e+07	6.28366e+07	2.63377	1.39713	9.21241e-06	1.29613	up
neg_490	Amdinocillin Pivoxil	562273	1.1365e+06	2.02127	1.01526	0.000149972	1.21072	up
neg_491	novobiocin	1.96138e+06	3.77575e+06	1.92505	0.944893	0.000731045	1.12378	up
neg_492	clocinizine	544716	2.57112e+06	4.7201	2.23882	2.96194e-06	1.27656	up
neg_493	Carapanaubine	1.26889e+06	547864	0.431767	-1.21167	9.04684e-07	1.28086	down
neg_494	2,3,3',4,4',5,5'-PCB	634025	654514	1.03232	0.0458845	0.863966	0.0893111	unchanged
neg_495	SL4506500	1.33349e+06	432367	0.324236	-1.62488	0.00950299	1.03834	down
neg_496	SSR-125543	1.71703e+06	1.98608e+06	1.1567	0.210014	0.412495	0.353599	unchanged
neg_497	Triethyl citrate	1.75775e+06	2.34925e+06	1.33651	0.418469	0.0016925	1.07129	up
neg_498	(+)-Simvastatin	1.10882e+06	919333	0.829106	-0.270371	0.200757	0.545797	unchanged
neg_500	Tephrosin	167262	1.25514e+06	7.50402	2.90766	8.95529e-05	1.27542	up
neg_501	Fenticonazole	823411	147439	0.179059	-2.48149	0.0335835	0.877474	unchanged
neg_502	Eliglustat	877177	1.01249e+06	1.15426	0.206962	0.254514	0.473785	unchanged
neg_503	1-O-[{[(2E)-3,7-Dimethyl-2,6-octadien-1-yl]oxy}(hydroxy)phosphoryl]-beta-D-glucopyranose	2.00719e+06	1.53732e+06	0.765908	-0.384757	0.110895	0.652564	unchanged
neg_504	D-Isoleucyl-L-prolyl-L-tyrosyl-D-isoleucine	309204	1.028e+06	3.32468	1.73321	6.84345e-06	1.29389	up
neg_505	UDP-rhamnose	1.4545e+06	1.07982e+06	0.742394	-0.429743	0.0262305	0.900026	unchanged
neg_506	(3beta,5beta)-24-Hydroxy-24-oxocholan-3-yl beta-D-glucopyranosiduronic acid	575727	945945	1.64304	0.716371	0.0180468	0.903951	unchanged
neg_507	Meticrane	912071	121098	0.132772	-2.91297	0.0701636	0.776796	unchanged
neg_508	glyoctamide	608237	1.58558e+06	2.60684	1.3823	1.81384e-05	1.24757	up
neg_509	leucodelphinidin	1.1253e+06	1.50285e+06	1.33551	0.417394	0.0233042	0.885129	unchanged
neg_51	Uric acid	4.31825e+07	5.45625e+07	1.26353	0.337463	0.00780629	0.992715	unchanged
neg_510	1,5-Anhydro-1-[2-(hexopyranuronosyloxy)-4,6-dihydroxyphenyl]hexitol	1.34835e+06	547653	0.406164	-1.29986	0.000311914	1.20454	down
neg_511	Diaveridine	315294	700962	2.2232	1.15264	0.00489176	1.06944	up
neg_512	6-Thio-GDP	980960	1.28118e+06	1.30605	0.385206	0.121266	0.647576	unchanged
neg_513	tetraacetylchitotetraose	234575	647951	2.76223	1.46584	0.000612271	1.16309	up
neg_515	Mammea A/AA	313282	796283	2.54174	1.34582	0.00158913	1.16605	up
neg_516	Pyrogallol-2-O-glucuronide	693684	1.33215e+06	1.9204	0.941405	1.8901e-06	1.27362	up
neg_517	N~6~-(2,3-Dihydroxybenzoyl)-N~2~-[(2,3-dihydroxyphenyl)(hydroxy)methyl]lysine	1.13274e+06	1.38104e+06	1.2192	0.28593	0.131256	0.650719	unchanged
neg_518	Chlorprothixene	1.02327e+06	1.26114e+06	1.23246	0.301545	0.00496732	0.994709	unchanged
neg_519	5-methyldeoxycytidine	1.35278e+06	1.1879e+06	0.878116	-0.187517	0.41294	0.352975	unchanged
neg_52	Phenylacetylglycine	6.5866e+06	8.15252e+06	1.23774	0.307712	0.385484	0.378065	unchanged
neg_520	Agnuside	968410	917582	0.947514	-0.0777811	0.41507	0.349876	unchanged
neg_521	UQ1366700	1.16059e+06	944912	0.814167	-0.296603	0.014816	0.936013	unchanged
neg_522	(1Z,2S)-2-Carboxy-1-{(2Z)-2-[(2S)-2,6-dicarboxy-2,3-dihydro-4(1H)-pyridinylidene]ethylidene}-6-hydroxy-2,3-dihydro-1H-indolium-5-yl beta-D-glucopyranoside	601290	1.10351e+06	1.83524	0.875972	0.00375669	1.06378	up
neg_523	4-coumaroylshikimic acid	1.17657e+06	775390	0.659028	-0.601589	0.00789329	0.97744	unchanged
neg_524	oxmetidine	464149	776000	1.67188	0.741469	0.0111714	0.956737	unchanged
neg_525	xanthone i	561720	690470	1.22921	0.297727	0.0149632	0.917752	unchanged
neg_526	(7S,9Z,11R,12R,13S,14R,15S,16S,17S,18R,19Z,21Z,23E)-2,11,15,17,23-Pentahydroxy-1'-isobutyl-3,7,12,14,16,18,22-heptamethyl-6,32-dioxospiro[8,33-dioxa-24,27,29-triazapentacyclo[23.6.1.1~4,7~.0~5,31~.0~2 6,30~]tritriaconta-1(31),2,4,9,19,21,23,25,29-nonaene-28,4'-piperidin]-13-yl acetate	1.59311e+06	718444	0.45097	-1.1489	5.4486e-07	1.29282	down
neg_527	7-ketodeoxycholic acid	538314	1.27992e+06	2.37765	1.24953	6.77208e-06	1.29008	up
neg_528	(6aR,11aR)-10-(3-Hydroxy-3-methylbutyl)-6a,11a-dihydro-6H-[1]benzofuro[3,2-c]chromene-3,9-diol	517155	360885	0.697827	-0.519059	0.210252	0.547934	unchanged
neg_529	7-Chloroemodin	587406	921841	1.56934	0.650162	3.578e-05	1.2233	up
neg_53	Adrenic acid	1.00739e+07	2.32476e+07	2.3077	1.20646	3.69131e-06	1.29273	up
neg_530	trifluperidol	936792	1.36573e+06	1.45788	0.54387	0.0590237	0.762127	unchanged
neg_531	Resolvin D1	950335	1.5965e+06	1.67994	0.748408	0.000111828	1.19006	up
neg_532	Deoxyloganic acid tetraacetate	916035	908719	0.992014	-0.0115679	0.946272	0.0191901	unchanged
neg_533	1-stearoyl-2-oleoyl-sn-glycero-3-phosphoethanolamine zwitterion	637969	372789	0.584336	-0.77513	0.19949	0.529702	unchanged
neg_534	MFCD00056554	346084	801025	2.31454	1.21072	3.0759e-07	1.30514	up
neg_535	Lividomycin	580826	884478	1.52279	0.606721	0.00237208	1.05204	up
neg_536	4-(2-Carboxyethyl)-2-methoxyphenyl beta-D-glucopyranosiduronic acid	884763	1.02676e+06	1.1605	0.214741	0.621147	0.239328	unchanged
neg_537	Aurasperone D	219737	335500	1.52682	0.610533	0.40716	0.366608	unchanged
neg_538	Resazurin	230417	1.29252e+06	5.60949	2.48787	0.00211921	1.16107	up
neg_539	Enalkiren	468960	773551	1.6495	0.722033	0.00649091	0.995575	unchanged
neg_54	10-Hydroxydecanoic acid	1.1355e+08	1.16096e+08	1.02242	0.0319902	0.862047	0.0855449	unchanged
neg_540	Silafluofen	277129	642368	2.31794	1.21284	0.00014459	1.19956	up
neg_541	5-[6-Hydroxy-2-(4-hydroxyphenyl)-4-[(1E)-2-(4-hydroxyphenyl)ethenyl]-3-benzofuranyl]-1,3-benzenediol	517114	590609	1.14212	0.19172	0.469629	0.309185	unchanged
neg_542	glisoxepide	717881	798777	1.11269	0.154049	0.765451	0.125999	unchanged
neg_543	Lamiide	231941	494437	2.13173	1.09203	0.00194625	1.1398	up
neg_544	(+)-halomon	326126	575448	1.7645	0.819256	0.0297482	0.828514	unchanged
neg_545	phytochelatin 2	218222	294243	1.34836	0.431207	0.404176	0.360038	unchanged
neg_546	(2E)-N-[(2S,3R,4R,5R,6R)-2-{[(2R,3R,4R,5S,6R)-3-Acetamido-4,5-dihydroxy-6-(hydroxymethyl)tetrahydro-2H-pyran-2-yl]oxy}-6-{(2R)-2-[(2R,3S,4R,5R)-5-(2,4-dioxo-3,4-dihydro-1(2H)-pyrimidinyl)-3,4-dihydrox ytetrahydro-2-furanyl]-2-hydroxyethyl}-4,5-dihydroxytetrahydro-2H-pyran-3-yl]-5-methyl-2-hexenamide	122222	391572	3.20376	1.67977	0.00452319	1.07514	up
neg_547	tenivastatin	2.61841e+06	2.21432e+06	0.845675	-0.241825	0.394619	0.370672	unchanged
neg_548	1-(2,4-Dihydroxyphenyl)-3-[2-[(2E)-3,7-dimethyl-2,6-octadien-1-yl]-3,4-dihydroxyphenyl]-1-propanone	186936	492744	2.63589	1.39829	0.00671536	1.0673	up
neg_549	Tiabendazole	461470	296451	0.642407	-0.638442	0.0391601	0.862554	unchanged
neg_55	Myristyl sulfate	4.93302e+07	5.94479e+07	1.2051	0.269156	0.000146747	1.18577	up
neg_550	Carprofen	552776	319995	0.578887	-0.788647	0.065554	0.799297	unchanged
neg_551	3,6-Anhydro-1-O-[(9E)-9-octadecenoyl]hexitol	293672	306779	1.04463	0.0629941	0.680495	0.18105	unchanged
neg_552	Deazaflavin	319958	340915	1.0655	0.0915296	0.546763	0.270384	unchanged
neg_553	1-oleoyl-2-myristoyl-sn-glycero-3-phosphate	233215	367489	1.57575	0.656039	0.0124995	0.943436	unchanged
neg_554	Chemotactic peptide	89797.8	207754	2.31357	1.21012	0.0659752	0.77809	unchanged
neg_57	L-(+)-Lactic acid	3.9952e+09	3.89476e+09	0.974862	-0.0367304	0.219931	0.532921	unchanged
neg_58	Hydrocinnamic acid	8.83363e+06	9.25362e+06	1.04754	0.0670121	0.458151	0.317814	unchanged
neg_6	4-Oxoproline	8.07719e+08	7.70046e+08	0.953359	-0.0689092	0.798608	0.110134	unchanged
neg_61	(+/-)12(13)-DiHOME	1.68137e+06	3.0747e+06	1.82869	0.870813	0.000123416	1.17488	up
neg_63	Citraconic acid	1.10931e+07	7.42111e+06	0.668983	-0.579958	0.000545232	1.1895	down
neg_64	α-Linolenic acid	1.796e+07	2.44484e+07	1.36127	0.444956	0.000255916	1.16128	up
neg_65	Pentadecanoic acid	3.29953e+07	3.13481e+07	0.950077	-0.0738844	0.105965	0.667498	unchanged
neg_66	N-Isovalerylglycine	2.28943e+07	1.13736e+07	0.496787	-1.0093	0.0114787	1.00621	down
neg_67	13(S)-HOTrE	2.88543e+06	9.82464e+06	3.40491	1.76762	0.00383671	1.12514	up
neg_69	Glycocholic acid	2.06217e+06	2.79451e+06	1.35513	0.43843	0.00649646	1.04107	up
neg_7	13,14-Dihydro-15-keto Prostaglandin E2	1.73931e+06	5.07897e+06	2.9201	1.54602	0.000127587	1.25757	up
neg_71	3-Phenoxybenzoic acid	1.29253e+07	1.27483e+07	0.986309	-0.0198881	0.786357	0.0943142	unchanged
neg_73	Bisphenol A	7.97381e+06	8.20579e+06	1.02909	0.0413731	0.713928	0.173914	unchanged
neg_74	4-tert-Amylphenol	1.11226e+07	1.31171e+07	1.17932	0.23795	0.00475702	0.996495	unchanged
neg_75	(2S)-N2-[(2S)-1-amino-3-cyclohexyl-1-oxo-2-propanyl]-N1-isopropyl-N4-phenyl-1,2,4-piperazinetricarboxamide	2.03123e+06	4.0655e+06	2.00149	1.00107	0.00452503	1.10046	up
neg_76	3-tert-Butyladipic acid	2.08975e+07	2.30525e+07	1.10312	0.141593	0.00235351	1.09984	up
neg_77	Caprylic acid	5.32316e+06	6.87871e+06	1.29222	0.369855	0.0196331	0.887911	unchanged
neg_78	5-Aminovaleric acid	3.37908e+07	2.63452e+07	0.779657	-0.359089	0.00275232	1.03818	down
neg_79	(3R,4R,6R)-6-{[4-(1-Hydroxycyclopentyl)-1H-1,2,3-triazol-1-yl]methyl}-N-(2-methoxybenzyl)quinuclidine-3-carboxamide	2.84122e+06	7.07811e+06	2.49122	1.31685	0.000102416	1.24373	up
neg_8	3-Hydroxybutyric acid	2.99248e+07	5.77536e+07	1.92996	0.948569	2.30781e-07	1.29439	up
neg_80	N-Acetyl-α-D-glucosamine 1-phosphate	2.19199e+07	2.02584e+07	0.924201	-0.113721	0.0828568	0.663753	unchanged
neg_81	Glycoursodeoxycholic acid	3.79405e+06	3.06634e+06	0.808199	-0.307218	0.0405528	0.807476	unchanged
neg_82	trans-10-Heptadecenoic acid	9.18172e+06	1.13328e+07	1.23428	0.303669	0.00258759	1.06185	up
neg_83	Isophthalic acid	5.76863e+07	4.06278e+07	0.704288	-0.505763	0.216346	0.525406	unchanged
neg_84	Lauric acid ethyl ester	5.5871e+06	5.52667e+06	0.989183	-0.0156909	0.822257	0.0885588	unchanged
neg_85	(R)-3-Hydroxy myristic acid	1.66506e+08	1.58889e+08	0.95425	-0.0675605	0.780449	0.115296	unchanged
neg_86	3,5-Dihydroxy-2-[3-(4-methoxyphenyl)propanoyl]phenyl β-D-glucopyranoside	1.89852e+06	5.38876e+06	2.8384	1.50508	0.0055512	0.997231	unchanged
neg_87	N-Acetyl-L-methionine	728235	1.84263e+06	2.53027	1.33929	0.000518055	1.11795	up
neg_88	2-[(1S,4S,5S)-5-Isopropyl-4-({[(3-methoxyphenyl)carbamoyl]amino}methyl)-2-methyl-2-cyclohexen-1-yl]-N-methyl-N-(3-pyridinylmethyl)acetamide	2.58681e+07	1.95949e+07	0.757495	-0.400692	0.105213	0.663619	unchanged
neg_89	6-Aminocaproic acid	6.10938e+07	6.92978e+07	1.13428	0.181782	0.0158433	0.925758	unchanged
neg_91	N-{4-[(2R,3R)-3-(Hydroxymethyl)-5-oxo-4-(3-pyridinylmethyl)-2-morpholinyl]phenyl}-5-methyl-1,2-oxazole-3-carboxamide	1.98786e+06	3.22062e+06	1.62015	0.696124	0.0534004	0.801411	unchanged
neg_92	Cholic acid	365322	7.43404e+06	20.3493	4.34691	4.59626e-06	1.31514	up
neg_93	10-Propoxydecanoic acid	2.04248e+08	1.47889e+08	0.724064	-0.465812	0.302486	0.414102	unchanged
neg_94	4-Indolecarbaldehyde	1.22178e+07	1.20819e+07	0.988881	-0.0161313	0.953695	0.0265875	unchanged
neg_95	5-Hydroxytryptophan	8.01709e+06	1.1977e+07	1.49394	0.579118	6.69187e-06	1.28351	up
neg_96	Asperulosidic acid	1.72986e+06	1.45505e+06	0.841133	-0.249594	0.211094	0.519412	unchanged
neg_97	D-(-)-Fructose	2.33728e+07	2.05041e+07	0.877263	-0.188919	0.351986	0.411776	unchanged
neg_98	Ethylmalonic acid	1.0535e+07	8.44659e+06	0.801762	-0.318755	0.0105739	0.970124	unchanged
neg_99	2-(8-Hydroxy-4a,8-dimethyldecahydro-2-naphthalenyl)acrylic acid	6.76602e+07	7.19973e+07	1.0641	0.0896351	0.108693	0.652965	unchanged
pos_1	Isoleucine	4.31897e+08	4.78364e+08	1.10759	0.147421	0.000919156	1.14955	up
pos_10	L-Glutamic acid	6.00179e+07	1.29681e+08	2.16071	1.1115	1.92953e-08	1.31554	up
pos_100	3'-Adenosine monophosphate (3'-AMP)	8.46062e+06	1.3672e+07	1.61595	0.692386	8.69958e-08	1.30741	up
pos_101	1-Linoleoyl glycerol	5.03006e+06	6.06852e+06	1.20645	0.270769	0.00742388	0.968339	unchanged
pos_102	Desmethyl nefopam	4.82305e+06	5.42151e+06	1.12408	0.16875	0.0147744	0.898084	unchanged
pos_103	1-Dodecyl-2-pyrrolidinone	5.52687e+06	5.45687e+06	0.987336	-0.0183866	0.687879	0.173442	unchanged
pos_104	Ethylenediaminetetraacetic acid (EDTA)	1.22834e+08	6.51483e+07	0.530376	-0.914912	3.05476e-07	1.29553	down
pos_105	N-α-L-Acetyl-arginine	8.74004e+06	6.02947e+06	0.689867	-0.535609	0.000205182	1.23046	down
pos_106	5,7-Dihydroxy-4-methylcoumarin	7.95738e+06	4.54658e+06	0.571366	-0.807513	0.000783339	1.20965	down
pos_107	Pantothenic acid	1.11785e+08	1.1954e+08	1.06938	0.0967681	0.00850079	0.957926	unchanged
pos_108	α-Linolenoyl ethanolamide	759750	983260	1.29419	0.372049	0.0244909	0.891576	unchanged
pos_109	PEG n7	3.62372e+06	4.46511e+06	1.23219	0.301223	5.67043e-05	1.21978	up
pos_11	Citroflex A-4	6.69416e+08	6.25619e+08	0.934574	-0.0976199	0.0492931	0.803237	unchanged
pos_110	Cytosine	2.07364e+07	1.96365e+07	0.946956	-0.0786301	0.137069	0.62482	unchanged
pos_111	PEG n5	1.03042e+07	1.27125e+07	1.23371	0.303007	0.0422536	0.806501	unchanged
pos_112	Dodecyltrimethylammonium	3.51504e+06	7.48043e+06	2.12812	1.08958	0.000741342	1.21592	up
pos_113	Prolylleucine	2.16132e+06	1.42144e+06	0.657673	-0.604557	1.56925e-05	1.27064	down
pos_114	3,5-di-tert-Butyl-4-hydroxybenzaldehyde	3.37979e+07	3.34093e+07	0.988503	-0.0166834	0.483276	0.315033	unchanged
pos_115	Diisobutylphthalate	8.07872e+07	7.9317e+07	0.981802	-0.0264961	0.283041	0.475482	unchanged
pos_116	4-Piperidone	9.3121e+06	8.82737e+06	0.947945	-0.0771241	0.194379	0.51853	unchanged
pos_117	Luteolin-3',7-Diglucoside	4.37759e+06	3.99191e+06	0.911897	-0.133057	0.0613467	0.738737	unchanged
pos_118	5α-Dihydrotestosterone	5.0609e+06	5.45952e+06	1.07877	0.109382	0.443958	0.305789	unchanged
pos_119	Pyrogallol	1.38243e+07	6.99996e+06	0.50635	-0.981792	5.9412e-08	1.31841	down
pos_12	L-Threonine	3.45873e+07	5.1577e+07	1.49121	0.576486	1.6747e-07	1.2869	up
pos_120	Triphenyl phosphate	7.39967e+06	7.09577e+06	0.958932	-0.0605003	0.0639069	0.721184	unchanged
pos_121	5(Z),8(Z),11(Z)-Eicosatrienoic acid ethanolamide	5.46998e+06	5.58267e+06	1.0206	0.0294191	0.837013	0.0670947	unchanged
pos_122	2-Amino-1,3-octadecanediol	1.93002e+09	2.31846e+09	1.20126	0.264553	0.00601938	1.00605	up
pos_123	Cyclohexylamine	5.95068e+06	5.48473e+06	0.921697	-0.117635	0.42094	0.356769	unchanged
pos_124	Dodecamethylcyclohexasiloxane	6.49265e+06	6.28373e+06	0.967822	-0.0471863	0.726286	0.145689	unchanged
pos_125	Glycitin	547429	882105	1.61136	0.688278	0.00156479	1.15365	up
pos_126	Coniine	2.56982e+06	3.51023e+06	1.36594	0.449897	0.00130439	1.11708	up
pos_127	4-({(6S)-6-[(4-Methoxybenzyl)carbamoyl]-1,4,6,7-tetrahydro-5H-imidazo[4,5-c]pyridin-5-yl}methyl)benzoic acid	898583	867212	0.965088	-0.0512673	0.547252	0.26194	unchanged
pos_128	S-Adenosylhomocysteine	1.82039e+06	3.5205e+06	1.93392	0.95153	3.69386e-06	1.28137	up
pos_129	OPEO	3.49574e+06	2.44055e+06	0.698152	-0.518388	4.1916e-06	1.25221	down
pos_13	Citroflex 4	2.91884e+07	2.82437e+07	0.967633	-0.0474685	0.225935	0.506627	unchanged
pos_130	Linoleoyl ethanolamide	2.11369e+07	2.7092e+07	1.28174	0.358104	0.00172823	1.05066	up
pos_131	7-Hydroxycoumarine	3.60392e+07	3.63092e+07	1.00749	0.0107677	0.814134	0.0903338	unchanged
pos_132	2-Aminoadipic acid	2.94225e+06	6.75164e+06	2.29472	1.19832	2.49792e-06	1.27467	up
pos_133	4-Pyridoxic acid	6.66928e+06	4.88777e+06	0.732877	-0.448356	0.0187845	0.958294	unchanged
pos_134	(2E,4E,9Z)-1-(piperidin-1-yl)hexadeca-2,4,9-trien-1-one	7.7154e+06	7.25114e+06	0.939827	-0.0895323	0.368622	0.403868	unchanged
pos_135	Evernic acid	905082	571983	0.631968	-0.662075	8.03595e-06	1.24946	down
pos_136	Carbaprostacyclin	5.93679e+06	6.46388e+06	1.08878	0.122716	0.349868	0.390875	unchanged
pos_137	Folic acid	1.99996e+06	684317	0.342166	-1.54723	1.55936e-06	1.31003	down
pos_138	7α-Hydroxytestosterone	1.915e+06	1.58128e+06	0.825732	-0.276254	0.0590346	0.757473	unchanged
pos_139	Nootkatone	6.14838e+07	6.19415e+07	1.00744	0.0106999	0.412565	0.313869	unchanged
pos_14	Cetrimonium	2.44157e+07	2.48294e+07	1.01695	0.0242436	0.555255	0.237233	unchanged
pos_140	Dipropyleneglycol dibenzoate	1.25216e+08	1.16894e+08	0.933539	-0.0992181	0.00755699	1.03711	down
pos_141	Putrescine	5.97479e+06	1.56755e+07	2.62361	1.39155	2.75942e-08	1.31124	up
pos_142	Arachidonoyl amide	3.47028e+06	3.415e+06	0.984072	-0.0231642	0.888451	0.0549281	unchanged
pos_143	Ethyl palmitoleate	2.12289e+06	1.50814e+07	7.10419	2.82867	0.000310832	1.25458	up
pos_144	Muramic acid	4.07685e+07	1.95862e+07	0.480426	-1.05761	6.70103e-07	1.31509	down
pos_145	Metamfepramone	2.69879e+06	2.73459e+06	1.01327	0.0190121	0.786696	0.09753	unchanged
pos_146	Crotonic acid	5.22559e+07	5.03245e+07	0.963039	-0.0543337	0.219349	0.522891	unchanged
pos_147	Isophorone	2.47473e+06	2.69807e+06	1.09025	0.124655	0.0875538	0.697455	unchanged
pos_148	2-Amino-N,N-diethylacetamide	7.16642e+07	4.33358e+07	0.604706	-0.725694	8.19371e-10	1.31563	down
pos_149	Leucomalachite green	2.0203e+06	2.00326e+06	0.991568	-0.0122157	0.769618	0.131861	unchanged
pos_15	Proline	3.16962e+08	4.01423e+08	1.26647	0.340815	0.000179154	1.15932	up
pos_150	Bis(2,2,6,6-tetramethyl-4-piperidyl)sebacate	6.13925e+06	6.33995e+06	1.03269	0.04641	0.551209	0.237412	unchanged
pos_151	Androsterone	7.91511e+06	9.97797e+06	1.26062	0.334136	0.0208776	0.859173	unchanged
pos_152	6,7-Dimethoxy-2-oxo-2H-chromen-8-yl β-D-glucopyranoside	3.4681e+06	306207	0.0882924	-3.50157	2.64414e-06	1.29499	down
pos_153	Anandamide (AEA)	1.49422e+06	1.59573e+06	1.06793	0.0948165	0.523386	0.2488	unchanged
pos_154	Decanamide	1.41318e+06	1.73064e+06	1.22465	0.292369	0.00227299	1.06403	up
pos_155	2,2,6,6-Tetramethyl-4-piperidinol	5.76397e+07	5.84227e+07	1.01359	0.0194673	0.334485	0.394225	unchanged
pos_156	5-(2-Chloro-6-fluorobenzyl)-6-methyl-2-(methylthio)pyrimidin-4-ol	1.1839e+08	5.8485e+07	0.494005	-1.0174	4.18364e-10	1.31572	down
pos_157	(6E)-10-Heptyl-5,8,9-trihydroxy-3,4,5,8,9,10-hexahydro-2H-oxecin-2-one	2.00488e+06	1.71143e+06	0.853631	-0.228315	0.143244	0.645394	unchanged
pos_158	4-Methoxycinnamaldehyde	6.31186e+07	6.31177e+07	0.999986	-2.01954e-05	0.999927	0.0242517	unchanged
pos_159	N-(p-Coumaroyl) serotonin	1.83331e+06	1.60395e+06	0.874893	-0.192822	0.0318234	0.837486	unchanged
pos_16	Palmitoyl ethanolamide	1.44011e+07	1.59025e+07	1.10426	0.143078	0.0442969	0.774688	unchanged
pos_160	Pipecolic acid	2.52842e+07	2.86229e+07	1.13204	0.178931	0.00046418	1.16093	up
pos_161	JW 642	4.81223e+06	3.83464e+06	0.796853	-0.327615	7.38903e-05	1.18477	down
pos_163	Dicyclohexyl phthalate	2.16112e+06	2.02158e+06	0.93543	-0.0962984	0.0410444	0.795312	unchanged
pos_164	1-Tetradecylamine	2.34903e+06	3.21465e+06	1.3685	0.452597	0.0171038	0.942108	unchanged
pos_165	Butyl benzoate	2.90865e+06	2.41269e+06	0.829489	-0.269706	0.0478633	0.794959	unchanged
pos_166	3,3-Dimethyl-N-{[(2R,4S,5R)-5-vinyl-1-azabicyclo[2.2.2]oct-2-yl]methyl}butanamide	1.16835e+08	5.94632e+07	0.50895	-0.974405	0.000109142	1.26376	down
pos_167	Oleyl anilide	3.17097e+07	3.36674e+07	1.06174	0.08643	0.530024	0.250029	unchanged
pos_168	N-Acetylneuraminic acid	1.71353e+08	1.16037e+08	0.67718	-0.562388	2.19093e-08	1.3119	down
pos_169	7-{[(1S,4aS,6R,8aR)-6-Hydroxy-5,5,8a-trimethyl-2-methylenedecahydro-1-naphthalenyl]methoxy}-2H-chromen-2-one	7.25665e+07	9.04911e+07	1.24701	0.318471	1.69628e-06	1.28343	up
pos_17	Adenosine	7.78537e+07	1.50814e+08	1.93714	0.953931	9.01116e-10	1.31265	up
pos_170	3,5-Dihydroxy-2-(4-hydroxyphenyl)-3,4-dihydro-2H-chromen-7-yl pentofuranoside	1.02879e+06	1.40406e+06	1.36476	0.448652	0.00220056	1.0625	up
pos_171	[3-({3-[(Cyclopropylmethyl)amino]-3-oxetanyl}methyl)-1,2-oxazol-5-yl]methanol	2.76005e+06	1.41867e+06	0.514002	-0.960154	9.71027e-08	1.31518	down
pos_172	Indole-3-acetic acid	8.06043e+06	8.62206e+06	1.06968	0.0971754	0.0239863	0.855328	unchanged
pos_173	Philanthotoxin 74	1.40035e+08	1.23136e+08	0.879324	-0.185533	0.000544587	1.15135	down
pos_174	Bicyclo prostaglandin E2	129329	746274	5.77035	2.52866	0.00896467	1.05648	up
pos_175	Trolox	3.69152e+07	3.75579e+07	1.01741	0.024904	0.199244	0.521556	unchanged
pos_176	Dimethyl phthalate	9.72906e+06	1.00426e+07	1.03223	0.0457643	0.303161	0.441804	unchanged
pos_177	Methanandamide	3.05396e+06	2.81299e+06	0.921093	-0.118581	0.0239554	0.864745	unchanged
pos_178	1-[5-Nitro-2-(1-pyrrolidinyl)benzyl]-1H-imidazole	2.01575e+06	1.93372e+06	0.959304	-0.05994	0.315201	0.443286	unchanged
pos_179	1-[2,4-Dihydroxy-3-(2-hydroxyethyl)-6-methoxyphenyl]-1-butanone	4.67161e+06	4.70296e+06	1.00671	0.00964976	0.92342	0.0547279	unchanged
pos_18	L-Tyrosine	9.01863e+07	1.20293e+08	1.33383	0.415574	1.9869e-06	1.25513	up
pos_180	3-Methoxy prostaglandin F1α	2.20334e+07	2.33702e+07	1.06067	0.0849808	0.502253	0.28622	unchanged
pos_181	Heptanophenone	7.18064e+06	5.68688e+06	0.791974	-0.336474	1.27106e-05	1.24492	down
pos_182	2-Amino-1,3,4-octadecanetriol	1.0628e+07	1.16643e+07	1.0975	0.134225	0.0197079	0.902083	unchanged
pos_183	Benzophenone	8.97751e+06	9.00507e+06	1.00307	0.00442203	0.948835	0.0537926	unchanged
pos_184	Rhusflavanone	1.94602e+06	1.62385e+06	0.834448	-0.261105	0.0371048	0.815657	unchanged
pos_185	Astaxanthin	186624	7.49978e+06	40.1865	5.32864	0.000220906	1.26652	up
pos_186	Chlortetracycline	223617	1.98348e+06	8.87001	3.14894	1.02425e-05	1.30459	up
pos_187	Decyl glycidyl ether	3.76663e+06	5.15889e+06	1.36963	0.453789	0.00042282	1.18429	up
pos_188	(1R,2S,5aR,5bR,7aS,10R,12bR)-2-Hydroxy-10-isopropenyl-3,3,5a,5b,12b-pentamethyloctadecahydrodicyclopenta[a,i]phenanthrene-1,7a(1H)-dicarboxylic acid	1.08874e+06	1.51645e+06	1.39284	0.478028	0.0183742	0.944361	unchanged
pos_189	N-{[(1S,4S,6S)-4-{2-[Benzyl(methyl)amino]-2-oxoethyl}-6-isopropyl-3-methyl-2-cyclohexen-1-yl]methyl}-2,2-dimethylpropanamide	3.89101e+06	3.66562e+06	0.942074	-0.0860878	0.563695	0.253224	unchanged
pos_19	L-Glutathione oxidized	4.91354e+06	1.67355e+07	3.40601	1.76808	2.60954e-06	1.30397	up
pos_190	L-Dopa	7.63903e+06	2.51764e+06	0.329576	-1.60132	1.10421e-06	1.31302	down
pos_191	Thromoboxane B1	2.05445e+06	5.41455e+06	2.63553	1.39809	5.57787e-06	1.27702	up
pos_192	17α-Methyl-androstan-3-hydroxyimine-17β-ol	1.30234e+07	1.50574e+07	1.15618	0.209362	0.0777027	0.712311	unchanged
pos_193	3-Acetyl-11-keto-β-boswellic acid	3.03753e+07	1.25949e+07	0.414644	-1.27006	3.81679e-05	1.28713	down
pos_194	L-Alanyl-L-proline	7.93079e+06	8.3207e+06	1.04916	0.0692399	0.118177	0.65591	unchanged
pos_195	Michler's ketone	1.81539e+06	2.0424e+06	1.12505	0.169988	0.0106894	0.935227	unchanged
pos_196	Rhoifolin	2.91959e+06	3.84943e+06	1.31848	0.398878	0.00550622	1.00604	up
pos_197	Glycerophospho-N-palmitoyl ethanolamine	1.65897e+06	3.4034e+06	2.05152	1.03669	3.93062e-07	1.28042	up
pos_198	Crotamiton	1.47929e+07	1.43184e+07	0.967928	-0.0470283	0.0296941	0.837484	unchanged
pos_199	3-(1-hydroxyethyl)-2,3,6,7,8,8a-hexahydropyrrolo[1,2-a]pyrazine-1,4-dione	9.26902e+06	7.49603e+06	0.808719	-0.30629	0.000406122	1.13191	down
pos_2	Erucamide	6.1999e+08	6.17602e+08	0.996148	-0.00556764	0.952784	0.0121739	unchanged
pos_20	DL-Arginine	5.44797e+07	5.65477e+07	1.03796	0.0537492	0.185934	0.540467	unchanged
pos_200	2-(Cyclohexylmethylidene)-1,2,3,4-tetrahydronaphthalen-1-one	1.16209e+07	1.13045e+07	0.97277	-0.0398287	0.493555	0.276988	unchanged
pos_201	AUDA	5.27794e+07	3.91027e+07	0.740869	-0.43271	0.00109336	1.12063	down
pos_202	Methyl 3,5-di-tert-butyl-4-hydroxybenzoate	3.00862e+06	3.32048e+06	1.10365	0.142289	0.0275091	0.836545	unchanged
pos_203	Diethyl phthalate	1.74014e+06	1.77543e+06	1.02028	0.0289682	0.396246	0.367271	unchanged
pos_204	Poly THF n8	2.89727e+06	2.82887e+06	0.976391	-0.0344691	0.658677	0.204376	unchanged
pos_205	N-{[(2R,4S,5R)-5-(3-Cyclopentyl-1-methyl-1H-pyrazol-5-yl)-1-azabicyclo[2.2.2]oct-2-yl]methyl}-2-furamide	702439	5.67037e+06	8.07241	3.013	2.44116e-05	1.29861	up
pos_206	N-(1-Amino-1-oxo-2-propanyl)-1,3,4-trihydroxy-5-({[4-(trifluoromethoxy)phenyl]carbamoyl}amino)cyclohexanecarboxamide	2.76446e+06	1.44335e+06	0.522109	-0.937576	4.97812e-13	1.3244	down
pos_208	3-{[4-(1,3-Benzodioxol-5-ylmethyl)piperazino]carbonyl}-6,7-dimethoxy-2H-chromen-2-one	2.03575e+07	1.99606e+07	0.980507	-0.0283998	0.626513	0.191511	unchanged
pos_209	Butyl palmitate	9.00547e+08	8.80921e+08	0.978207	-0.0317879	0.678807	0.202427	unchanged
pos_21	Methyl palmitate	1.52488e+07	2.62505e+07	1.72148	0.783651	7.75874e-06	1.2622	up
pos_210	N-[(3S,3aS,8S,9S,9aS,9bS)-3,5a,9-Trimethyl-2-oxododecahydronaphtho[1,2-b]furan-8-yl]acetamide	6.35908e+06	3.53143e+06	0.555337	-0.848564	1.12346e-06	1.28413	down
pos_211	4-[(6E)-3-Hydroxy-8,10-dimethyl-2-(methylamino)-6-dodecen-1-yl]phenol	2.14348e+07	2.40308e+07	1.12111	0.164928	0.0966781	0.660293	unchanged
pos_212	(1R,9S)-5-(1-Benzothiophen-2-yl)-11-benzoyl-7,11-diazatricyclo[7.3.1.02,7]trideca-2,4-dien-6-one	1.49113e+06	919457	0.616617	-0.697554	3.39368e-08	1.30217	down
pos_213	N-{4-[(2R,3R)-3-(Hydroxymethyl)-4-isopropyl-5-oxo-2-morpholinyl]phenyl}-2-methoxyacetamide	1.27289e+06	905354	0.71126	-0.491552	0.000316303	1.15783	down
pos_214	5-Chloro-2-[(3S)-1-(3,4-difluorobenzyl)-3-pyrrolidinyl]-1,3-benzoxazole	5.2438e+06	3.22983e+06	0.615933	-0.699154	1.80772e-08	1.30257	down
pos_215	N,N-Dimethylsphingosine	1.79723e+06	1.62581e+06	0.904619	-0.144617	0.147792	0.600642	unchanged
pos_216	PPG n7	1.89212e+06	3.78118e+06	1.99838	0.998832	0.00292392	1.12835	up
pos_217	Eicosapentaenoic acid methyl ester	8.42248e+06	9.11607e+06	1.08235	0.114167	0.353492	0.389198	unchanged
pos_218	4-{5-[(3S)-1-(2-Methoxybenzyl)-3-pyrrolidinyl]-1,3,4-oxadiazol-2-yl}pyridine	2.3297e+07	6.15302e+06	0.264112	-1.92078	1.23362e-06	1.31493	down
pos_22	Betaine	2.59947e+08	2.13344e+08	0.82072	-0.285038	0.000107391	1.20151	down
pos_220	1-(1,3,3-Trimethyl-2,3-dihydro-1H-indol-2-yliden)acetone	6.16106e+06	6.58784e+06	1.06927	0.0966258	0.0189147	0.903087	unchanged
pos_221	N-[1-Amino-1-oxo-3-(2-thienyl)-2-propanyl]-1-(methoxyacetyl)-4-[(methoxyacetyl)amino]-2-piperidinecarboxamide	2.23401e+06	2.06988e+06	0.926533	-0.110086	0.379285	0.370193	unchanged
pos_222	N-{(3S,5S)-1-Methyl-5-[3-(4-methylphenyl)-1,2,4-oxadiazol-5-yl]-3-pyrrolidinyl}-2-phenylacetamide	7.49244e+06	6.68461e+06	0.89218	-0.164593	0.235872	0.500712	unchanged
pos_223	N-{[(1S,4S,6S)-4-{[5-(2-Fluorophenyl)-1,3,4-oxadiazol-2-yl]methyl}-6-isopropyl-3-methyl-2-cyclohexen-1-yl]methyl}isonicotinamide	9.91755e+06	3.11507e+06	0.314097	-1.67072	1.9694e-07	1.317	down
pos_224	Coenzyme Q1	4.00888e+06	3.53961e+06	0.882943	-0.179608	0.329691	0.390746	unchanged
pos_225	Ethyl violet	2.61289e+06	1.18806e+06	0.454692	-1.13704	2.42201e-05	1.27182	down
pos_226	Niflumic acid	3.34823e+08	1.56979e+08	0.468841	-1.09283	5.42893e-11	1.31939	down
pos_227	6-[(3S)-3-{5-[4-(Dimethylamino)phenyl]-1,3,4-oxadiazol-2-yl}-1-pyrrolidinyl]nicotinonitrile	1.68312e+07	1.02097e+07	0.606592	-0.721202	3.15067e-08	1.29776	down
pos_228	(1R,9S)-11-(2-Pyrazinylcarbonyl)-3-[4-(trifluoromethoxy)phenyl]-7,11-diazatricyclo[7.3.1.02,7]trideca-2,4-dien-6-one	2.09115e+06	894196	0.427611	-1.22563	3.4653e-07	1.30583	down
pos_229	D-1,2,3,4-Tetrahydroisoquinoline-3-carboxylic acid	6.81064e+07	1.98691e+08	2.91736	1.54466	0.0077066	1.07119	up
pos_23	5'-S-Methyl-5'-thioadenosine	6.18997e+07	1.07225e+08	1.73224	0.79264	1.14597e-09	1.31542	up
pos_230	4-(3-Chloro-2-cyanophenoxy)-N-[4-(2-methyl-1,3-thiazol-4-yl)phenyl]benzenesulfonamide	2.4823e+06	5.64313e+06	2.27335	1.18482	1.46373e-05	1.28571	up
pos_231	4-{(5S)-5-[(2R,3Z,5R,6S,7S,8E,12E)-6-Hydroxy-7-methoxy-3,5-dimethyl-14-oxooxacyclotetradeca-3,8,12-trien-2-yl]-4-oxohexyl}-2,6-piperidinedione	1.39211e+07	1.34212e+07	0.964088	-0.0527633	0.651269	0.186365	unchanged
pos_232	Tapentadol	1.30308e+07	1.35802e+07	1.04216	0.059572	0.356658	0.383875	unchanged
pos_233	Linoleic acid-biotin	268572	3.70365e+06	13.7902	3.78557	0.000314113	1.25608	up
pos_234	Ancymidol	2.05788e+06	1.7289e+06	0.840134	-0.251309	1.08797e-05	1.24574	down
pos_235	Corticosterone	7.26151e+06	6.86592e+06	0.945523	-0.080816	0.626939	0.2241	unchanged
pos_236	Palmitelaidic acid methyl ester	2.29361e+06	2.29974e+06	1.00267	0.00384934	0.980859	0.0115181	unchanged
pos_237	4-{5-[(3S)-1-(1,3-Benzodioxol-5-ylmethyl)-3-pyrrolidinyl]-1,3,4-oxadiazol-2-yl}pyridine	1.27131e+06	1.07747e+06	0.847529	-0.238665	0.0933764	0.719438	unchanged
pos_238	1,6-Bis-O-[(2E)-3-(4-hydroxyphenyl)-2-propenoyl]-β-D-glucopyranose	2.08144e+06	1.64496e+06	0.790302	-0.339524	0.000433816	1.14263	down
pos_239	Obscurolide A1	3.77697e+06	1.25509e+06	0.332299	-1.58944	1.52796e-07	1.31015	down
pos_24	Stearamide	5.08482e+07	3.43751e+07	0.676033	-0.564834	0.000598086	1.16795	down
pos_240	Thiram	2.54532e+06	2.5802e+06	1.0137	0.0196377	0.711594	0.180985	unchanged
pos_241	Methicillin	1.28362e+06	277801	0.216421	-2.20809	2.27147e-05	1.22928	down
pos_242	1-(5,8-Dimethoxy-2,2-dimethyl-2H-chromen-6-yl)ethanone	8.65645e+06	9.71586e+06	1.12238	0.166565	0.180539	0.53451	unchanged
pos_243	1-(4-Benzyl-1-piperidinyl)-2-[(3R,4S)-3-{[5-(phenoxymethyl)-1,2-oxazol-3-yl]methyl}-4-piperidinyl]ethanone	3.05933e+06	2.54567e+06	0.832102	-0.265167	0.057361	0.764545	unchanged
pos_244	2-{5-[(2S)-1-(3,4-Difluorobenzyl)-2-pyrrolidinyl]-1,2,4-oxadiazol-3-yl}-5-fluoropyridine	292591	1.01818e+06	3.47987	1.79903	6.59344e-09	1.31711	up
pos_245	Veratramine	4.61048e+06	5.21008e+06	1.13005	0.176388	0.226883	0.501258	unchanged
pos_246	Fusarenon-X	4.8835e+06	1.9163e+06	0.392404	-1.34959	3.5631e-08	1.31567	down
pos_248	(3R,4S)-4,6,8-Trihydroxy-7-methoxy-3-methyl-3,4-dihydro-1H-isochromen-1-one	1.3016e+07	8.99806e+06	0.691309	-0.532598	1.7887e-05	1.28081	down
pos_249	N,N-Diisopropylethylamine (DIPEA)	8.72761e+06	9.72837e+06	1.11467	0.156612	0.0570319	0.763798	unchanged
pos_25	Hexadecanamide	1.24621e+08	8.52208e+07	0.683842	-0.548266	0.000369523	1.18094	down
pos_250	9-Nitrooleate	2.16532e+07	1.4634e+07	0.675835	-0.565256	1.21807e-06	1.28494	down
pos_251	Valylproline	6.65211e+06	5.96396e+06	0.896553	-0.15754	0.270528	0.478228	unchanged
pos_252	Padmatin	877948	1.184e+06	1.3486	0.431466	6.85008e-05	1.20234	up
pos_253	2-[(2R,4aS,8S,8aS)-8-{2-[(4aS,7R,8aR)-7-(1-Carboxyvinyl)-1-hydroxy-4a-methyl-2-oxo-1,2,4a,5,6,7,8,8a-octahydro-1-naphthalenyl]ethyl}-4a-methyl-7-oxo-1,2,3,4,4a,7,8,8a-octahydro-2-naphthalenyl]acrylic acid	5.84166e+06	5.20335e+06	0.890731	-0.166939	0.204753	0.526554	unchanged
pos_254	Retrorsine	1.68322e+06	1.76411e+06	1.04805	0.0677144	0.0727267	0.713855	unchanged
pos_255	[(3S)-3-(5-Benzyl-1,3,4-oxadiazol-2-yl)-1-pyrrolidinyl](4-pyridinyl)methanone	826094	908556	1.09982	0.13727	0.103241	0.645442	unchanged
pos_256	N2-[4-(4-Chlorophenoxy)phenyl]-1,3,5-triazine-2,4-diamine	3.2816e+06	1.92877e+06	0.587752	-0.766721	0.00178698	1.09557	down
pos_257	2-(3-{[3-(Tetrahydro-2H-pyran-4-ylamino)-3-oxetanyl]methyl}-1,2-oxazol-5-yl)ethanol	3.60839e+06	5.40361e+06	1.49751	0.582568	0.000124338	1.19853	up
pos_258	(+/-)5(6)-DiHET	2.38766e+06	1.8532e+06	0.77616	-0.365575	0.0171122	0.894684	unchanged
pos_259	N2-{[(3R,4S)-3-{[5-(4-methoxyphenyl)-1,2-oxazol-3-yl]methyl}-4-piperidinyl]acetyl}-N2-methylglycinamide	1.52318e+06	4.69138e+06	3.07999	1.62293	5.89187e-12	1.32618	up
pos_26	D-(-)-Glutamine	6.03943e+07	9.43379e+07	1.56203	0.643426	1.14395e-08	1.30195	up
pos_260	5-(5-{5-[(2S)-1-(Cyclohexylmethyl)-2-pyrrolidinyl]-1,2,4-oxadiazol-3-yl}-2-pyridinyl)pyrimidine	1.19861e+08	3.99443e+07	0.333256	-1.5853	1.84831e-11	1.32117	down
pos_261	Camptothecin	1.90201e+07	1.85138e+07	0.973384	-0.0389188	0.704844	0.162508	unchanged
pos_262	6-[5-(1-Naphthyl)-1,3,4-oxadiazol-2-yl]quinoxaline	6.15405e+07	2.34719e+07	0.381406	-1.3906	7.25925e-11	1.32318	down
pos_263	N-Nitrosomethylethylamine (NMEA)	1.17103e+07	1.50847e+07	1.28816	0.365311	0.000178995	1.17184	up
pos_264	Albendazole sulfone	3.8783e+07	1.49409e+07	0.385243	-1.37616	4.14077e-09	1.31075	down
pos_265	4-Acetamidobutanoic acid	1.45823e+07	1.54378e+07	1.05866	0.0822453	0.682223	0.186755	unchanged
pos_266	2,6-Bis[(2-pyridylthio)methyl]pyridine	5.9672e+07	2.33342e+07	0.39104	-1.35461	1.14045e-09	1.32285	down
pos_267	3-Methoxy-4-(3-methyl-2-buten-1-yl)-5-[(E)-2-phenylvinyl]phenol	3.11322e+06	3.73315e+06	1.19913	0.261983	0.0641738	0.719748	unchanged
pos_268	4-(Dimethylamino)benzophenone	1.253e+07	1.40194e+07	1.11887	0.162036	0.0360556	0.810587	unchanged
pos_269	N-({(1S,4S,6S)-4-[2-(Cyclopentylamino)-2-oxoethyl]-6-isopropyl-3-methyl-2-cyclohexen-1-yl}methyl)-2-methoxybenzamide	1.95854e+07	2.31305e+07	1.18101	0.240016	0.0640497	0.72931	unchanged
pos_27	Triisopropanolamine	1.51804e+07	1.51816e+07	1.00008	0.000113358	0.997462	0.000878225	unchanged
pos_270	Sulfisoxazole	1.15456e+07	4.13454e+06	0.358104	-1.48155	1.11685e-07	1.3226	down
pos_271	Alverine	1.45427e+07	1.49064e+07	1.02501	0.0356353	0.730121	0.128618	unchanged
pos_272	2-(14,15-Epoxyeicosatrienoyl) glycerol	5.07559e+06	6.08858e+06	1.19958	0.26253	0.03258	0.820365	unchanged
pos_273	(1R,9S)-11-(4-Fluorobenzoyl)-5-[4-(trifluoromethoxy)phenyl]-7,11-diazatricyclo[7.3.1.02,7]trideca-2,4-dien-6-one	5.96815e+06	5.3558e+06	0.897397	-0.156182	0.0461799	0.78667	unchanged
pos_274	15-Deoxy-Δ12,14-prostaglandin J2-2-glycerol ester	4.86462e+06	2.95948e+06	0.608368	-0.716983	0.01615	0.945102	unchanged
pos_275	Xylometazoline	2.54101e+06	1.59509e+06	0.627738	-0.671764	2.9648e-05	1.23477	down
pos_276	C-12 NBD-dihydro-ceramide	1.45135e+07	5.43047e+06	0.374167	-1.41825	1.14648e-06	1.27611	down
pos_277	Buprenorphine	1.68628e+06	3.27223e+06	1.9405	0.956431	3.36808e-05	1.25202	up
pos_278	Kinetin	4.35761e+07	2.78743e+07	0.63967	-0.644601	1.87515e-08	1.30278	down
pos_279	Diethyl 4-hydroxyiminocyclohexane-1,1-dicarboxylate	1.60861e+07	4.83301e+06	0.300446	-1.73482	3.03302e-09	1.3143	down
pos_28	Oleoyl ethylamide	4.794e+06	4.98801e+06	1.04047	0.0572329	0.749474	0.127953	unchanged
pos_280	trans-2-Aminomethyl-1-cyclohexanol	7.29263e+06	9.19255e+06	1.26053	0.334025	0.00462034	1.04897	up
pos_282	(1R,9S)-5-[4-(Methylsulfanyl)phenyl]-11-(tetrahydro-2H-pyran-4-yl)-7,11-diazatricyclo[7.3.1.02,7]trideca-2,4-dien-6-one	2.0182e+06	2.34643e+06	1.16263	0.217398	0.0112459	0.955505	unchanged
pos_283	tert-Butyl N-[1-(aminocarbonyl)-3-methylbutyl]carbamate	2.3028e+06	4.07784e+06	1.77082	0.824416	2.28941e-10	1.31777	up
pos_284	3-Benzoyl-1-[4-(trifluoromethyl)phenyl]-1,4-dihydropyridazin-4-one	1.49259e+06	3.75713e+06	2.51719	1.33181	9.59334e-08	1.3153	up
pos_285	(1ξ)-1,5-Anhydro-1-[2-(3,4-dihydroxyphenyl)-5,7-dihydroxy-4-oxo-4H-chromen-8-yl]-D-galactitol	723701	433128	0.598491	-0.740599	0.00143126	1.12289	down
pos_286	Albiflorin-3	752183	1.83516e+06	2.43977	1.28675	7.94527e-07	1.3102	up
pos_287	Hypoglycin A	7.06177e+06	3.05138e+06	0.432098	-1.21057	7.20655e-06	1.29363	down
pos_288	N,N'-Bis(4-methylphenyl)urea	1.11824e+06	1.19893e+06	1.07216	0.100515	0.204497	0.517187	unchanged
pos_289	β-Asarone	7.73568e+06	7.12579e+06	0.92116	-0.118477	0.32811	0.419088	unchanged
pos_29	PEG Monooleate n8	2.36054e+06	1.70922e+07	7.24078	2.85615	0.000223861	1.26164	up
pos_290	Ethyl 1-{[2-(2,3-dihydro-1-benzofuran-5-yl)-1,3-thiazol-4-yl]carbonyl}-3-piperidinecarboxylate	2.75734e+06	1.22357e+06	0.443748	-1.17219	4.0331e-07	1.30217	down
pos_291	Disperse blue 35	2.68581e+06	560572	0.208716	-2.26038	4.84439e-06	1.30977	down
pos_292	PDMP	1.52514e+07	1.43557e+07	0.941271	-0.087318	0.236367	0.502402	unchanged
pos_293	5-Amino-2-(4,6'-dihydroxy-2',5',5',8a'-tetramethyl-6-oxo-3',4',4a',5',6,6',7',8,8',8a'-decahydro-2'H-spiro[furo[2,3-E]isoindole-2,1'-naphthalen]-7(3H)-yl)-5-oxopentanoic acid	1.97677e+06	1.58559e+06	0.802114	-0.318121	0.00121394	1.12503	down
pos_294	2-Chloro-N-{2-[(4-methylphenyl)thio]pyridin-3-yl}benzamide	2.86456e+07	2.59301e+07	0.905203	-0.143687	0.000133335	1.19916	down
pos_295	2'-Deoxyadenosine	1.76854e+07	1.52834e+07	0.86418	-0.210596	0.00685239	1.03476	down
pos_296	N-Benzyl-N-isopropyl-4-methyl-1,2,3-thiadiazole-5-carboxamide	2.00075e+07	1.71112e+07	0.855238	-0.225603	2.53751e-05	1.21866	down
pos_297	UR-144 N-(5-Bromopentyl) analog	1.88521e+06	112052	0.0594377	-4.07248	3.77719e-05	1.27748	down
pos_298	(3aS,4aR,7aS,9bS)-3-Ethyl-2-oxo-3,3a,7a,9b-tetrahydro-2H,4aH-1,4,5-trioxadicyclopenta[a,hi]indene-7-carboxylic acid	939239	1.86757e+06	1.98839	0.991598	2.18315e-08	1.30134	up
pos_299	Dithiopyr	8.13859e+06	2.58788e+06	0.317977	-1.65301	6.88049e-07	1.31964	down
pos_3	DL-Norleucine	2.84776e+08	3.54138e+08	1.24357	0.314487	0.00349667	1.0308	up
pos_30	2-Hydroxycinnamic acid	9.2072e+06	1.19683e+07	1.29988	0.378379	1.572e-05	1.23587	up
pos_300	AB-005	1.48059e+07	1.18304e+07	0.799032	-0.323676	0.173808	0.581015	unchanged
pos_301	1-{4-[(2S)-2-{3-[6-(4-Methyl-1-piperazinyl)-3-pyridinyl]-1,2,4-oxadiazol-5-yl}-1-pyrrolidinyl]-1-piperidinyl}ethanone	303951	2.96069e+06	9.74066	3.28402	1.0902e-05	1.30763	up
pos_302	(2S)-2-[(2R)-7-(2-Methoxyethoxy)-5,8-dimethyl-1,2,3,4-tetrahydro-2-naphthalenyl]-1-(1-piperidinyl)-1-propanone	2.21206e+06	2.37552e+06	1.07389	0.102852	0.446763	0.32739	unchanged
pos_303	U-44069	3.14472e+08	2.24812e+08	0.714888	-0.484211	1.97936e-06	1.26729	down
pos_304	N-Acetyldopamine	2.10871e+06	6.41409e+06	3.04171	1.60488	0.00156153	1.1831	up
pos_305	Pirbuterol	7.24018e+06	5.01566e+06	0.692754	-0.529585	1.71218e-05	1.24531	down
pos_306	Cl2201	8.76435e+06	2.08279e+06	0.237643	-2.07313	9.77559e-07	1.31886	down
pos_307	2-Methoxy-N-({(2R,4S,5R)-5-[6-(2-methoxyphenyl)-2-methyl-4-pyrimidinyl]-1-azabicyclo[2.2.2]oct-2-yl}methyl)acetamide	132969	6.59514e+06	49.5991	5.63224	0.000568857	1.22938	up
pos_308	(1H-Indol-3-yl)(2,2,3,3-tetramethylcyclopropyl)methanone	3.57774e+06	4.52249e+06	1.26406	0.338067	0.0199274	0.880227	unchanged
pos_309	2,6-Di-tert-butyl-1,4-benzoquinone	5.53005e+06	5.56297e+06	1.00595	0.00856344	0.87766	0.0616383	unchanged
pos_31	Docosanamide	2.28868e+07	1.94339e+07	0.849132	-0.235939	0.0151922	0.931254	unchanged
pos_311	2-{[5,6-Dihydroxy-3-(methoxycarbonyl)-3-cyclohexen-1-yl]oxy}propanoic acid	2.58262e+06	3.50421e+06	1.35684	0.440251	0.000759837	1.14359	up
pos_312	Quercetin-3β-D-glucoside	1.39177e+07	2.04308e+06	0.146797	-2.7681	7.96686e-07	1.30597	down
pos_313	Palmitoylcarnitine	1.1249e+07	1.03643e+07	0.921347	-0.118183	0.252498	0.484813	unchanged
pos_314	(9aR,9bS)-9a-Hydroxy-6,9-dimethyl-3-methylene-3,3a,4,5,9a,9b-hexahydroazuleno[4,5-b]furan-2,7-dione	8.0283e+06	1.05917e+07	1.3193	0.399772	0.212547	0.528605	unchanged
pos_315	Acamprosate	2.6387e+06	1.08009e+07	4.09327	2.03325	0.00745195	1.06981	up
pos_316	Diisodecyl phthalate	5.48719e+06	8.12111e+06	1.48001	0.56561	0.00163554	1.14958	up
pos_317	5-Hydroxy-1-(4-hydroxy-3-methoxyphenyl)-3-tetradecanone	3.33842e+07	3.66568e+07	1.09803	0.134914	0.289375	0.440215	unchanged
pos_318	4-[(Dimethylamino)methylidene]-2-[2-(methylthio)-3-pyridyl]-4,5-dihydro-1,3-oxazol-5-one	6.51347e+06	8.94991e+06	1.37406	0.458447	2.95614e-05	1.24873	up
pos_319	N1-[5-(tert-Butyl)-1,3-oxathiol-2-yliden]-2,4,5-trimethylaniline	2.37806e+08	7.13245e+07	0.299927	-1.73732	2.10272e-10	1.31997	down
pos_32	Bis(4-ethylbenzylidene)sorbitol	5.11341e+08	6.32886e+08	1.2377	0.307662	0.00554383	1.00347	up
pos_320	(4aR,7aS)-6-(Cyclopropylcarbonyl)-4-(3-pyridinylmethyl)hexahydropyrrolo[3,4-b][1,4]oxazin-3(2H)-one	1.1342e+06	987926	0.871031	-0.199204	0.0158629	0.897584	unchanged
pos_321	2-{2-[5-(Ethoxycarbonyl)-2-morpholinoanilino]-2-oxoethoxy}acetic acid	4.54284e+07	1.59078e+07	0.350173	-1.51386	2.75656e-07	1.3218	down
pos_322	N1-(4-Pyridylmethyl)-2-[(2-phenoxyethyl)thio]acetamide	1.63569e+06	2.81992e+06	1.724	0.785758	0.116205	0.64406	unchanged
pos_323	1,3,5-Trimethyl-4-[2-(1,3,5-trimethyl-1H-pyrazol-4-yl)diaz-1-enyl]-1H-pyrazole	4.13527e+08	5.67333e+08	1.37194	0.456213	0.395021	0.380564	unchanged
pos_324	N-{(1S,2S,8S,8aS)-8-Hydroxy-1,4a-dimethyl-7-[(2S)-1-oxo-1-(1-piperidinyl)-2-propanyl]decahydro-2-naphthalenyl}methanesulfonamide	6.52942e+06	6.01748e+06	0.921596	-0.117794	0.139327	0.622261	unchanged
pos_325	N-(2,3-Dihydro-1,4-benzodioxin-6-yl)-2-{[4-methyl-5-(3-thienylmethyl)-4H-1,2,4-triazol-3-yl]sulfanyl}acetamide	5.27738e+06	7.0924e+06	1.34392	0.426451	0.000326286	1.15682	up
pos_326	Ketotifen	9.50088e+07	3.15003e+07	0.331552	-1.59269	1.40298e-11	1.32652	down
pos_327	Sulfamethazine	3.37708e+06	1.96375e+06	0.581494	-0.782163	0.000854522	1.10704	down
pos_328	3-Acetoxyurs-12-en-23-oic acid	1.63346e+06	1.38838e+06	0.849964	-0.234526	0.13253	0.634018	unchanged
pos_329	5-Chloro AKB48	556342	5.07565e+06	9.12325	3.18955	1.46875e-05	1.30665	up
pos_33	Indole-3-acrylic acid	2.44495e+07	3.07258e+07	1.2567	0.329644	2.7023e-07	1.28806	up
pos_330	11-Deoxy prostaglandin F1α	2.42578e+06	3.03402e+06	1.25074	0.322781	0.0215115	0.879485	unchanged
pos_331	Hydrolyzed fumonisin B1	6.52746e+07	8.48051e+07	1.2992	0.377628	0.00144559	1.0754	up
pos_332	Nepetin	8.03936e+06	7.70909e+06	0.958919	-0.0605199	0.447143	0.332216	unchanged
pos_333	THJ2201 N-(5-hydroxypentyl) metabolite	1.63208e+07	5.16463e+06	0.316444	-1.65998	1.6053e-06	1.31592	down
pos_334	PPG Acrylate n12	196094	2.35215e+07	119.95	6.90629	0.000169142	1.27283	up
pos_335	1-(3,5-Difluoro-2-hydroxyphenyl)-3-(dimethylamino)prop-2-en-1-one	7.38357e+06	2.40522e+06	0.325753	-1.61815	2.49111e-08	1.31017	down
pos_336	3-Morpholino-4-tetrahydro-1H-pyrrol-1-ylcyclobut-3-ene-1,2-dione	5.28349e+06	3.70689e+06	0.701598	-0.511284	6.09348e-05	1.22007	down
pos_337	Methyl 2-{(3S)-1-[4-(trifluoromethyl)benzyl]-3-pyrrolidinyl}-1,3-benzoxazole-7-carboxylate	931987	317176	0.340322	-1.55503	7.79143e-07	1.3119	down
pos_338	Diethyl 2,4,6-trimethyl-1,4-dihydropyridine-3,5-dicarboxylate	2.0323e+07	3.00092e+07	1.47661	0.562291	1.04113e-05	1.25007	up
pos_339	Fenpyroximate	7.3017e+06	2.43993e+06	0.334159	-1.58139	5.23355e-09	1.31432	down
pos_34	Hypoxanthine	4.44374e+08	5.92959e+08	1.33437	0.416158	5.71727e-06	1.24965	up
pos_340	[(2R,4S,5S)-5-Ethynyl-1-azabicyclo[2.2.2]oct-2-yl]methyl (2,4-difluorophenyl)carbamate	1.55497e+06	1.49467e+06	0.961221	-0.0570593	0.409074	0.340814	unchanged
pos_341	Neostigmine	2.54361e+06	1.61556e+06	0.635145	-0.654843	1.13764e-05	1.27269	down
pos_342	N-Arachidonoyl dopamine	728353	1.23116e+06	1.69033	0.757303	0.000520396	1.14639	up
pos_343	{(3S)-3-[5-(Ethylsulfonyl)-1,3-benzoxazol-2-yl]-1-pyrrolidinyl}(4-pyridinyl)methanone	1.15736e+06	737848	0.637527	-0.649442	5.71915e-05	1.24196	down
pos_344	Prosulfuron	444476	1.22039e+06	2.74569	1.45717	2.52746e-05	1.26887	up
pos_345	{(2R,4S,5R)-5-[1-Methyl-3-(2-naphthyl)-1H-pyrazol-5-yl]-1-azabicyclo[2.2.2]oct-2-yl}methyl (4-isopropylphenyl)carbamate	8.74367e+07	1.15483e+08	1.32076	0.401369	0.00330979	1.03418	up
pos_346	β-Alanine	2.63734e+07	3.21129e+07	1.21763	0.284071	1.63816e-05	1.23902	up
pos_347	5-[1-Methyl-5-(trifluoromethyl)-1H-pyrazol-3-yl]-N-(2-morpholinophenyl)-2-thiophenesulfonamide	1.84111e+06	1.07877e+06	0.585934	-0.77119	2.39113e-05	1.23145	down
pos_348	N-{4-[(2R,3R)-3-(Hydroxymethyl)-5-oxo-2-morpholinyl]phenyl}-1,5-dimethyl-1H-pyrazole-3-carboxamide	8.64579e+06	4.3503e+06	0.503169	-0.990884	2.16743e-06	1.30134	down
pos_349	4-((5-(4-Nitrophenyl)oxazol-2-yl)amino)benzonitrile	2.12611e+06	711859	0.334817	-1.57856	2.86207e-06	1.26119	down
pos_35	L-Glutathione (reduced)	1.30423e+07	1.7343e+07	1.32975	0.411153	0.0473955	0.821305	unchanged
pos_350	Docosahexaenoic acid methyl ester	2.11521e+06	629756	0.297727	-1.74794	0.00835777	1.0095	down
pos_351	Tebutam	1.11105e+06	1.2359e+06	1.11237	0.153635	0.0446413	0.768667	unchanged
pos_352	2-[(3S)-1-(2-Methylbenzyl)-3-pyrrolidinyl]-1H-imidazo[4,5-b]pyridine	1.19042e+07	1.13962e+07	0.957326	-0.0629174	0.225416	0.512436	unchanged
pos_353	N2-[3-(Trifluoromethyl)phenyl]-1,3,5-triazine-2,4-diamine	3.48396e+07	2.19107e+07	0.628903	-0.66909	4.14307e-08	1.30619	down
pos_354	Furazolidone	1.342e+06	1.5743e+06	1.1731	0.230328	0.000476673	1.13679	up
pos_355	(1R,9R)-5-(2-Methylphenyl)-11-(propylsulfonyl)-7,11-diazatricyclo[7.3.1.02,7]trideca-2,4-dien-6-one	1.24799e+06	393477	0.315288	-1.66526	3.06532e-09	1.31634	down
pos_356	1-[(3S)-3-(1,3-Benzothiazol-2-yl)-1-pyrrolidinyl]-2-phenoxyethanone	1.49856e+06	2.02413e+06	1.35071	0.433721	0.0109502	0.975688	unchanged
pos_357	1,5-Naphthalenediamine	3.52233e+06	1.44637e+06	0.410628	-1.2841	0.000427201	1.22698	down
pos_358	N-Cyclohexyl-N-methyl-5-(2-pyridinyl)-2-thiophenesulfonamide	1.35903e+06	1.2087e+06	0.889386	-0.169119	0.228203	0.481513	unchanged
pos_359	7-Methoxy-6-(1,2,3-trihydroxy-3-methylbutyl)-2H-chromen-2-one	2.14443e+07	2.33988e+07	1.09114	0.125836	0.206425	0.509234	unchanged
pos_36	L-Pyroglutamic acid	1.36067e+08	1.35526e+08	0.996026	-0.00574434	0.809989	0.122507	unchanged
pos_360	(8aR,12S,12aR)-12-Hydroxy-4-methyl-4,5,6,7,8,8a,12,12a-octahydro-2H-3-benzoxecine-2,9(1H)-dione	4.79412e+06	5.92134e+06	1.23513	0.304657	0.00397821	1.0806	up
pos_361	Fenvalerate	4.08337e+06	566572	0.138751	-2.84943	2.77704e-05	1.28371	down
pos_362	N4-Acetyl sulfamethazine	4.96617e+06	4.1116e+06	0.827922	-0.272434	4.10814e-05	1.19825	down
pos_363	Fingolimod	5.51117e+06	6.27701e+06	1.13896	0.187719	0.156329	0.564596	unchanged
pos_364	N1-(3-Chlorophenyl)-2-[(5-{[(2-anilino-2-oxoethyl)sulfanyl]methyl}-4-methyl-4H-1,2,4-triazol-3-yl)sulfanyl]acetamide	1.80645e+07	6.52798e+06	0.361371	-1.46845	1.20871e-07	1.31871	down
pos_365	Acetanilide	2.70275e+07	2.23613e+07	0.827356	-0.27342	0.227322	0.498043	unchanged
pos_366	MMDMA	1.1546e+07	1.27788e+07	1.10678	0.146367	0.170835	0.592601	unchanged
pos_367	2-[(3S)-1-Cyclobutyl-3-pyrrolidinyl]-5-fluoro-1H-benzimidazole	7.17928e+06	7.11987e+06	0.991724	-0.0119895	0.890286	0.0593747	unchanged
pos_368	2-(tert-Butyl)-6-[(4-chlorophenyl)sulfonyl]pyrazolo[1,5-a]pyrimidin-7-amine	3.83541e+06	2.49237e+06	0.649832	-0.621861	1.77549e-05	1.23345	down
pos_369	(1R,9S)-3-(2-Thienyl)-7,11-diazatricyclo[7.3.1.02,7]trideca-2,4-dien-6-one	2.91941e+07	1.7811e+07	0.610089	-0.712908	8.31503e-08	1.29802	down
pos_37	9-Oxo-ODE	1.51541e+06	4.34265e+06	2.86566	1.51887	3.28302e-05	1.28462	up
pos_370	Ethyl 4-(tetrahydro-1H-pyrrol-1-ylcarbothioyl)benzoate	5.51496e+07	3.09351e+07	0.560931	-0.834105	8.32551e-08	1.31192	down
pos_371	N-{[(1S,4S,6S)-4-{[5-(2-Fluorophenyl)-1,3,4-oxadiazol-2-yl]methyl}-6-isopropyl-3-methyl-2-cyclohexen-1-yl]methyl}-2-methoxyacetamide	4.06625e+06	2.97163e+06	0.730804	-0.452444	0.000233587	1.17256	down
pos_373	N-(5-{[1-Amino-1-oxo-3-(2-thienyl)-2-propanyl]carbamoyl}-2,3,5-trihydroxycyclohexyl)-2-methoxy-4-(methylsulfanyl)benzamide	3.48566e+06	2.46781e+06	0.707989	-0.498202	0.00729156	1.01958	down
pos_374	(1R,9S)-11-(1-Acetyl-4-piperidinyl)-5-[2-(4-morpholinylmethyl)phenyl]-7,11-diazatricyclo[7.3.1.02,7]trideca-2,4-dien-6-one	1.00515e+08	9.32883e+07	0.928101	-0.107646	0.0104262	0.945006	unchanged
pos_375	4-Fluorofentanyl	1.89042e+06	1.5327e+06	0.810775	-0.302627	0.0118967	0.956305	unchanged
pos_376	Disperse red 1	976661	3.07633e+06	3.14984	1.65528	0.000125892	1.26934	up
pos_377	6-O-Methylscutellarin	920515	910521	0.989143	-0.0157489	0.890833	0.0716309	unchanged
pos_378	Methylhippuric acid	642389	491296	0.764795	-0.386855	0.396216	0.384934	unchanged
pos_379	(5-{2-[(3-Chlorophenoxy)methyl]-4-methyl-1,3-thiazol-5-yl}-1H-pyrazol-1-yl)(cyclopropyl)methanone	5.25301e+06	4.86125e+06	0.925421	-0.111818	0.229099	0.509732	unchanged
pos_38	Propionylcarnitine	5.42309e+07	4.61821e+07	0.851584	-0.231779	0.164666	0.598388	unchanged
pos_380	N6-Me-Adenosine	6.54041e+07	3.38999e+07	0.518316	-0.948097	5.50723e-10	1.31482	down
pos_381	Triamterene	8.14829e+06	4.23542e+06	0.519793	-0.943991	7.34091e-07	1.29902	down
pos_382	2,4-Quinolinediol	3.1571e+06	1.16871e+07	3.70185	1.88825	1.05282e-05	1.28432	up
pos_384	N-[1-(4-Methoxy-2-oxo-2H-pyran-6-yl)-2-methylpropyl]acetamide	2.05805e+06	452679	0.219955	-2.18472	5.25131e-09	1.31279	down
pos_385	Nevirapine	2.3673e+06	2.14327e+06	0.905367	-0.143425	0.0233598	0.880219	unchanged
pos_386	1-Nitrosopyrrolidine (NPYR)	1.27074e+08	1.03849e+08	0.817233	-0.291181	0.0598466	0.741264	unchanged
pos_387	Thromboxane B2	1.45329e+06	1.67048e+06	1.14945	0.200941	0.0305193	0.847055	unchanged
pos_388	3-{[(1R,9S)-5-{[(4-Methoxyphenyl)sulfonyl]amino}-6-oxo-7,11-diazatricyclo[7.3.1.02,7]trideca-2,4-dien-11-yl]carbonyl}benzoic acid	5.95525e+07	2.8689e+07	0.481743	-1.05366	1.15174e-11	1.32398	down
pos_389	Docosahexaenoic acid ethyl ester	5.22835e+06	5.40786e+06	1.03433	0.0487022	0.70213	0.158254	unchanged
pos_39	N,N-Dimethyldecylamine N-oxide	1.83866e+07	2.72233e+07	1.48061	0.566187	3.73857e-06	1.25628	up
pos_391	Apocynin	2.75963e+07	2.92518e+07	1.05999	0.0840515	0.0507703	0.769513	unchanged
pos_392	(-)-Epigallocatechin	2.68425e+07	1.45599e+07	0.542418	-0.882522	2.82731e-07	1.30157	down
pos_393	Monocrotaline	2.93321e+06	2.77462e+06	0.945933	-0.0801903	0.202099	0.542471	unchanged
pos_394	Zomepirac	4.28367e+06	2.35161e+06	0.548972	-0.865194	2.43861e-06	1.30177	down
pos_395	4-[2-Nitro-4-(trifluoromethyl)phenyl]-N-phenyl-1,4-diazepane-1-carboxamide	3.1395e+06	640615	0.20405	-2.293	4.21239e-07	1.31547	down
pos_396	Sulfamerazine	6.0898e+06	2.19069e+06	0.35973	-1.47501	4.41956e-05	1.25611	down
pos_397	Pantoprazole	1.77882e+07	1.42687e+07	0.802143	-0.318068	0.0814947	0.721586	unchanged
pos_398	(1R,9S)-11-(4-Fluorobenzoyl)-3-(3-pyridinyl)-7,11-diazatricyclo[7.3.1.02,7]trideca-2,4-dien-6-one	3.37613e+06	1.1916e+06	0.352949	-1.50247	4.60226e-06	1.31054	down
pos_399	25I-NBMD	3.02727e+06	6.34207e+06	2.09498	1.06694	5.80912e-05	1.24948	up
pos_4	Caprolactam	9.90378e+09	7.08868e+09	0.715755	-0.482463	0.000103988	1.2085	down
pos_40	D-Sphingosine	3.93036e+06	6.1823e+06	1.57296	0.65348	0.000340814	1.14942	up
pos_400	IS-2-Chloro-L-phenylalanine	5.3074e+09	7.21507e+09	1.35944	0.443009	3.76814e-07	1.28255	up
pos_401	3-Phosphonooxypyruvic acid	6.61782e+08	6.54426e+08	0.988885	-0.0161254	0.929455	0.033912	unchanged
pos_403	fostedil	2.2716e+09	9.37545e+08	0.412724	-1.27675	1.08099e-11	1.32543	down
pos_404	(2E)-2,5-Dichloro-4-oxo-2-hexenedioic acid	6.45009e+08	6.04504e+08	0.937203	-0.0935668	0.00343883	1.03859	down
pos_405	IMINOCTADINE	3.90944e+08	4.24597e+08	1.08608	0.119131	0.207928	0.513181	unchanged
pos_406	I670DAL4SZ	1.79651e+08	2.47155e+08	1.37576	0.460224	1.4167e-06	1.2663	up
pos_407	Modafinil	1.76709e+08	1.13165e+08	0.640403	-0.642949	4.25586e-09	1.30685	down
pos_408	Phosphonoacetate	6.55795e+07	5.0502e+07	0.770087	-0.376906	0.22064	0.513887	unchanged
pos_409	PC 18:1e; PC 16:1e/2:0; [M+H]+	1.01113e+08	1.59531e+08	1.57775	0.657873	0.000385997	1.13636	up
pos_41	α-Eleostearic acid	1.26056e+07	1.94257e+07	1.54103	0.623898	0.0220122	0.959802	unchanged
pos_410	Docosahexaenoyl PAF C-16	2.88636e+06	9.47099e+07	32.8129	5.03619	1.43345e-05	1.30682	up
pos_411	19-Methoxy-8-[(4E)-6-methoxy-6-methyl-4-hepten-2-yl]-5,9,17,17-tetramethyl-18-oxapentacyclo[10.5.2.0~1,13~.0~4,12~.0~5,9~]nonadec-2-en-16-yl hexopyranoside	2.23308e+08	2.35306e+08	1.05373	0.0755055	0.257943	0.474643	unchanged
pos_412	Perflubron	7.04581e+07	6.69411e+07	0.950084	-0.0738736	0.0684219	0.720258	unchanged
pos_413	PC 16:0e; PC 14:0e/2:0; [M+H]+	5.47776e+07	8.66314e+07	1.58151	0.661305	0.000104242	1.18838	up
pos_414	2-Cyano-3,3-diphenylacrylic acid ethyl ester	7.74701e+07	2.47993e+07	0.320114	-1.64334	3.30775e-11	1.32396	down
pos_415	Ethephon	2.57231e+08	1.5945e+08	0.619869	-0.689965	0.253411	0.474611	unchanged
pos_416	Guanosine	2.96499e+07	6.26758e+07	2.11386	1.07988	5.63405e-05	1.27667	up
pos_418	N,O-DIDESMETHYLVENLAFAXINE-GLUCURONIDE	5.59548e+07	3.29344e+07	0.588589	-0.764667	7.83183e-05	1.20529	down
pos_419	dribendazole	2.35648e+07	5.24387e+07	2.2253	1.154	1.21482e-07	1.31276	up
pos_42	L-Lysine	1.65854e+07	3.2522e+07	1.96088	0.971499	4.58677e-06	1.28641	up
pos_420	Vorapaxar	5.54983e+07	5.40004e+07	0.97301	-0.0394731	0.745006	0.140743	unchanged
pos_421	cefteram pivoxil	3.66786e+07	2.71457e+07	0.740096	-0.434216	0.00827417	1.0005	down
pos_423	Mutagen X	1.16244e+07	1.1313e+07	0.973213	-0.0391725	0.853402	0.0588405	unchanged
pos_424	3-{13-[5'-(1,5-Dihydroxyundecyl)octahydro-2,2'-bifuran-5-yl]-13-hydroxytridecyl}-5-methyl-2(5H)-furanone	1.01991e+08	4.1862e+07	0.41045	-1.28472	2.1912e-06	1.29134	down
pos_425	Zearalenone	2.97005e+07	3.75179e+07	1.26321	0.337093	0.0442414	0.77512	unchanged
pos_426	(2S)-5-{[(2S,3R,4S,5S,6R)-3-{[(2R,3R,4S,5S,6S)-6-Carboxy-3,4,5-trihydroxytetrahydro-2H-pyran-2-yl]oxy}-4,5-dihydroxy-6-(hydroxymethyl)tetrahydro-2H-pyran-2-yl]oxy}-6-hydroxy-2-indolinecarboxylic acid (non-preferred name)	2.39073e+07	5.87625e+07	2.45794	1.29745	1.51328e-07	1.32176	up
pos_427	Chryso-obtusin glucoside	2.38014e+07	5.42239e+06	0.227818	-2.13404	4.57633e-12	1.32445	down
pos_428	Benserazide	2.61971e+07	2.57478e+07	0.98285	-0.0249574	0.667745	0.198844	unchanged
pos_43	N,N'-Dicyclohexylurea	5.6723e+07	5.68004e+07	1.00137	0.00196803	0.886375	0.0323304	unchanged
pos_430	(E)-Fengabine	1.64065e+07	2.46262e+07	1.501	0.585927	3.65122e-06	1.27063	up
pos_431	Butenylcarnitine	8.00439e+07	7.83817e+07	0.979234	-0.0302747	0.520887	0.264079	unchanged
pos_433	(15R,21S)-18,21,22-Trihydroxy-3-methyl-18-oxido-12-oxo-13,17,19-trioxa-18lambda~5~-phosphadocosan-15-yl 12-methyltridecanoate	3.84157e+07	5.06959e+07	1.31967	0.400175	0.327469	0.428793	unchanged
pos_434	Sphingosine 1-phosphate (d19:1-P)	2.39796e+07	2.45252e+07	1.02275	0.0324589	0.822406	0.092545	unchanged
pos_435	PC 18:0e; PC 16:0e/2:0; [M+H]+	2.83913e+07	4.78241e+07	1.68446	0.752288	6.8435e-06	1.24416	up
pos_436	spirilloxanthin	1.97771e+07	2.97171e+07	1.5026	0.587461	1.80747e-05	1.27535	up
pos_437	Spheroidenone	2.29594e+06	2.99557e+07	13.0473	3.70567	5.84611e-06	1.31511	up
pos_439	spheroidene	2.74887e+07	1.55884e+07	0.567085	-0.818363	4.70599e-06	1.26204	down
pos_44	L-Phenylalanine	2.3904e+08	3.05877e+08	1.2796	0.355698	1.38299e-06	1.30408	up
pos_441	Olodaterol	1.97286e+07	2.33322e+07	1.18266	0.242034	0.00871107	0.952733	unchanged
pos_442	2-(N-HEPTANOYL)THIOPHENE	2.10796e+07	1.96602e+07	0.932665	-0.100569	0.109664	0.657218	unchanged
pos_443	(15Z)-N-{(2S,3R,4E)-3-Hydroxy-1-[(3-O-sulfo-beta-D-threo-hexopyranosyl)oxy]-4-octadecen-2-yl}-15-tetracosenamide	185509	2.00922e+07	108.308	6.759	0.000218685	1.26681	up
pos_444	1-Hydroxypyrene	2.10796e+07	1.96602e+07	0.932665	-0.100569	0.109664	0.657218	unchanged
pos_445	glucoraphanin	1.03291e+07	2.11887e+07	2.05135	1.03657	2.65557e-05	1.25697	up
pos_446	guaiacol sulfate	1.79708e+07	1.76303e+07	0.981055	-0.0275935	0.821238	0.109611	unchanged
pos_447	Ethyl 2-{[2-(pyrimidin-2-ylthio)acetyl]amino}acetate	1.97781e+07	1.50598e+07	0.761438	-0.393202	1.2095e-05	1.26975	down
pos_448	(2S,3S,4bS,6aS,12bS,12cR,14aS)-2-(2-Hydroxy-2-propanyl)-12b,12c-dimethyl-2,3,5,6,6a,7,12,12b,12c,13,14,14a-dodecahydro-4bH-chromeno[5',6':6,7]indeno[1,2-b]indole-3,4b-diol	1.16679e+07	1.03133e+07	0.883908	-0.178031	0.121628	0.643724	unchanged
pos_449	ICI-164384	9.27775e+07	9.47922e+07	1.02172	0.0309945	0.7519	0.118515	unchanged
pos_45	2-Aminooctadec-4-yne-1,3-diol	1.7211e+06	3.96831e+06	2.30568	1.20519	1.34303e-07	1.30427	up
pos_451	Brivanib alaninate	2.30095e+07	8.28644e+06	0.360131	-1.47341	1.30993e-09	1.31896	down
pos_452	LPE 18:0; [M+H]+	1.04097e+07	2.20034e+07	2.11374	1.0798	8.90447e-09	1.30935	up
pos_453	1-Deoxy-L-mannitol	1.42644e+07	1.4711e+07	1.03131	0.0444791	0.353604	0.377652	unchanged
pos_454	Crocin 3	4.70412e+06	1.13265e+07	2.40779	1.26771	0.000560349	1.15136	up
pos_455	phosphoglycolate	1.63614e+07	1.60479e+07	0.980843	-0.0279059	0.711406	0.139111	unchanged
pos_456	LPE 18:1; [M+H]+	7.61145e+06	1.87719e+07	2.46627	1.30233	1.25122e-06	1.29453	up
pos_457	Azocyclotin	1.19505e+07	4.6888e+06	0.392353	-1.34978	2.25598e-10	1.31824	down
pos_458	PC 16:1e; PC 14:1e/2:0; [M+H]+	1.38694e+07	2.07077e+07	1.49305	0.578261	0.00105682	1.11145	up
pos_459	Prinomastat	3.72968e+06	1.13722e+07	3.04912	1.60839	1.20391e-05	1.29781	up
pos_46	PEG n11	1.13762e+07	1.61181e+07	1.41683	0.502667	9.63866e-05	1.2317	up
pos_460	6'-Apo-y-caroten-6'-al	6.20155e+07	4.95076e+07	0.79831	-0.324979	0.217383	0.544808	unchanged
pos_461	LPE 20:4; [M+H]+	5.47745e+06	1.22659e+07	2.23935	1.16308	8.63267e-06	1.27273	up
pos_462	4-Hydroxybenzoic acid	1.00616e+07	9.49081e+06	0.943269	-0.0842591	0.348263	0.431655	unchanged
pos_463	(2R)-1-[(Hydroxy{[(2R,3R,5S,6R)-2,3,4,5,6-pentahydroxycyclohexyl]oxy}phosphoryl)oxy]-3-(palmitoyloxy)-2-propanyl (9Z,12Z)-9,12-octadecadienoate	409103	1.72655e+06	4.22032	2.07735	0.00113354	1.08555	up
pos_466	5-[(Ethoxycarbonyl)amino]-3-(4-morpholinyl)-1,2,3-oxadiazol-3-ium	1.67987e+07	4.95263e+06	0.294822	-1.76208	1.62438e-08	1.32331	down
pos_467	all-trans-Nonaprenyl diphosphate	197004	1.09699e+07	55.6838	5.79918	0.000313627	1.25702	up
pos_468	Voglibose	7.89971e+06	3.93515e+06	0.498139	-1.00538	3.10403e-05	1.28452	down
pos_469	2-(6'-methylthio)hexylmalic acid	9.3645e+06	4.50857e+06	0.481453	-1.05453	0.00239197	1.06192	down
pos_47	2-Hydroxyphenylalanine	2.08522e+07	2.62554e+07	1.25912	0.332416	5.19303e-05	1.19521	up
pos_470	PG(18:0/22:5(4Z,7Z,10Z,13Z,16Z))	1.20396e+07	6.81689e+06	0.566207	-0.820598	2.09565e-05	1.28197	down
pos_471	Eurycomalactone	1.0936e+07	4.82129e+06	0.440865	-1.18159	7.04625e-08	1.31522	down
pos_472	ACar 18:0; [M]+	9.00095e+06	1.10169e+07	1.22397	0.291568	0.0219264	0.856221	unchanged
pos_473	4-Nitrobenzaldehyde	1.11371e+07	9.90372e+06	0.889254	-0.169333	0.0105153	0.951311	unchanged
pos_474	PC 20:4e; PC 18:4e/2:0; [M+H]+	6.17119e+06	1.00388e+07	1.62672	0.701963	1.75998e-05	1.24211	up
pos_475	4-amino-2-hydroxyamino-6-nitrotoluene	6.8239e+06	7.97325e+06	1.16843	0.224573	0.00576572	1.01911	up
pos_476	Chloroxine	1.17155e+07	1.18101e+07	1.00808	0.0116035	0.808049	0.110608	unchanged
pos_477	GW 9508	2.41115e+07	2.15793e+07	0.894981	-0.160071	0.192701	0.576765	unchanged
pos_479	2-Heptylbenzothiazole	1.06394e+07	8.49169e+06	0.798136	-0.325293	0.000236586	1.14258	down
pos_48	PEG Monooleate n4	257932	9.36753e+06	36.3179	5.18261	2.17584e-05	1.30344	up
pos_480	(3E,5E,7E,9E,11E,13E,15E,17Z,19E)-5,9,14,18-Tetramethyl-20-(2,6,6-trimethyl-1-cyclohexen-1-yl)-3,5,7,9,11,13,15,17,19-icosanonaen-2-one	3.14596e+07	2.11849e+07	0.673401	-0.570463	0.0792981	0.744363	unchanged
pos_481	ALLN	5.65002e+06	8.52709e+06	1.50922	0.593799	0.000238813	1.16092	up
pos_482	GW7191000	729274	7.79093e+06	10.6831	3.41726	8.38901e-06	1.31167	up
pos_483	adenosine 5'-(hexanoyl phosphate)	7.85443e+06	5.8569e+06	0.745682	-0.423368	0.000778364	1.13629	down
pos_485	2-Hydroxy-3-{3-[(2E)-4-hydroxy-3-methyl-2-buten-1-yl]-4-(sulfooxy)phenyl}propanoic acid	9.19839e+06	8.62462e+06	0.937623	-0.0929197	0.671548	0.195509	unchanged
pos_486	Dibenzothiophene sulfone	7.78199e+06	7.50519e+06	0.96443	-0.0522518	0.470221	0.303901	unchanged
pos_487	docarpamine	8.82565e+06	5.2906e+06	0.599457	-0.738271	5.50896e-06	1.26947	down
pos_488	N-Benzylquinoline-6-carboxamide	1.11427e+07	1.29006e+07	1.15775	0.211329	0.150278	0.611871	unchanged
pos_489	(S)-AL 8810	7.11886e+06	6.96812e+06	0.978825	-0.0308771	0.634435	0.204573	unchanged
pos_49	Stearoyl ethanolamide	8.86205e+06	8.66278e+06	0.977514	-0.0328103	0.735121	0.168931	unchanged
pos_490	1,2-dihexadecanoyl-sn-glycero-3-phosphoserine	191630	1.11154e+07	58.0043	5.85809	0.000160428	1.27468	up
pos_491	Quisinostat	8.17592e+06	8.07317e+06	0.987432	-0.0182463	0.82734	0.0848012	unchanged
pos_492	ACar 18:1; [M]+	6.07531e+06	7.78611e+06	1.2816	0.357945	0.00122499	1.08095	up
pos_493	pirinixic acid	1.28369e+07	8.33138e+06	0.649018	-0.623671	1.68045e-06	1.29469	down
pos_494	Callistephin	1.0701e+07	1.03978e+07	0.971662	-0.0414735	0.430973	0.329587	unchanged
pos_495	Pagoclone	8.13983e+06	1.20067e+06	0.147506	-2.76115	1.99224e-15	1.32742	down
pos_496	Fidarestat	1.14172e+07	7.77119e+06	0.680657	-0.555001	0.0561055	0.780041	unchanged
pos_497	PD123177	4.7698e+06	5.87927e+06	1.2326	0.301709	0.022629	0.939415	unchanged
pos_498	1-Palmitoyl-2-gamma-linolenoyl-sn-glycero-3-phosphoglycerol	1.26209e+06	6.37514e+06	5.05127	2.33665	0.000407236	1.24048	up
pos_499	Fluconazole	4.65445e+06	7.29897e+06	1.56817	0.649084	5.4353e-06	1.28348	up
pos_5	L-(-)-Methionine	7.79609e+07	1.21422e+08	1.55747	0.639203	1.3056e-07	1.28702	up
pos_50	Penicillin G	3.92033e+06	4.86617e+06	1.24127	0.311812	0.00151437	1.06393	up
pos_500	4-Acetamido-4'-isothiocyanostilbene-2,2'-disulphonic acid	2.72742e+06	4.83557e+06	1.77295	0.82615	0.0662062	0.734751	unchanged
pos_501	6-methyltetrahydropterin	4.00836e+06	7.21693e+06	1.80047	0.848374	0.00147369	1.14759	up
pos_502	3-(4-{(2E,4E,6E,8E,10E)-13-[(2,6-Dideoxy-beta-D-ribo-hexopyranosyl)oxy]-10,12,14-trimethyl-2,4,6,8,10-pentadecapentaenoyl}-3-hydroxy-1-methyl-5-oxo-2,5-dihydro-1H-pyrrol-2-yl)propanoic acid	352896	5.99506e+06	16.9882	4.08646	1.63806e-05	1.30763	up
pos_503	(1Z,3S,4Z,6S,7E,9S,15aR)-9-Benzyl-1,4,7-trihydroxy-3-(6-hydroxyhexyl)-6-[(1-methoxy-1H-indol-3-yl)methyl]-3,6,9,12,13,14,15,15a-octahydro-10H-pyrido[1,2-a][1,4,7,10]tetraazacyclododecin-10-one	195501	6.61563e+06	33.8394	5.08063	3.44561e-05	1.30038	up
pos_504	filibuvir	552629	5.89728e+06	10.6713	3.41567	1.44573e-05	1.30173	up
pos_505	(2R)-1-[(Hydroxy{[(1s,3R)-2,3,4,5,6-pentahydroxycyclohexyl]oxy}phosphoryl)oxy]-3-(palmitoyloxy)-2-propanyl (5Z,8Z,11Z)-5,8,11-icosatrienoate	204075	5.4014e+06	26.4677	4.72616	0.000215922	1.26613	up
pos_506	ACar 5:0; [M]+	5.80148e+06	5.88407e+06	1.01424	0.0203926	0.597183	0.218664	unchanged
pos_507	(2R)-1-(Pentadecanoyloxy)-3-(phosphonooxy)-2-propanyl (6Z,9Z,12Z)-6,9,12-octadecatrienoate	805935	5.98247e+06	7.42302	2.89201	0.000477155	1.23742	up
pos_508	Cyanidin-3,5-O-diglucoside	4.51105e+06	6.14212e+06	1.36157	0.445275	0.00231874	1.08698	up
pos_509	(2S)-3-(beta-D-Galactopyranosyloxy)-2-[(9Z,12Z)-9,12-octadecadienoyloxy]propyl (11Z)-11-icosenoate	3.4845e+06	2.39318e+06	0.686808	-0.542021	0.18743	0.552426	unchanged
pos_51	Creatine	7.80499e+07	1.00592e+08	1.28882	0.366054	4.36074e-05	1.2147	up
pos_510	BDE 28	2.92085e+07	3.20241e+07	1.0964	0.132771	0.465961	0.313103	unchanged
pos_511	Glafenine	7.38717e+06	6.15786e+06	0.833588	-0.262593	3.35752e-05	1.25569	down
pos_512	Muscone	4.61289e+06	5.43496e+06	1.17821	0.236599	0.0371168	0.820469	unchanged
pos_513	(2R)-3-({[(2S)-2,3-Dihydroxypropoxy](hydroxy)phosphoryl}oxy)-2-[(9Z)-9-hexadecenoyloxy]propyl (9Z)-9-hexadecenoate	206248	6.41938e+06	31.1246	4.95998	0.000447328	1.24614	up
pos_514	AL 8810 Methyl ester	5.88721e+06	4.90539e+06	0.833228	-0.263217	0.0164953	0.909883	unchanged
pos_516	Codonocarpine	5.36595e+06	6.20285e+06	1.15596	0.209096	0.122819	0.630293	unchanged
pos_517	3,5-Dibromo-4-hydroxybenzoic acid	8.14796e+06	1.309e+07	1.60654	0.683959	0.187665	0.559438	unchanged
pos_518	Delafloxacin	2.64105e+06	5.39813e+06	2.04393	1.03135	6.99036e-05	1.24262	up
pos_519	forchlorfenuron	7.41311e+06	6.34749e+06	0.856251	-0.223894	0.00222273	1.05602	down
pos_52	PEG n13	7.47861e+06	1.15404e+07	1.54313	0.625856	5.29081e-05	1.26812	up
pos_520	Pevonedistat	6.07291e+06	2.07606e+06	0.341856	-1.54854	3.85586e-10	1.31939	down
pos_521	Paeoniflorin	1.67749e+06	5.67112e+06	3.38071	1.75733	4.31719e-05	1.27662	up
pos_522	Icotidine	2.23146e+06	4.90058e+06	2.19614	1.13497	1.9765e-05	1.28256	up
pos_523	gamma-L-glutamyl-L-tyrosine	6.04025e+06	6.00515e+06	0.99419	-0.00840705	0.963003	0.00678757	unchanged
pos_524	Tanaproget	4.95806e+06	2.75606e+06	0.555874	-0.847169	1.21523e-07	1.30406	down
pos_525	Daunorubicin	4.43681e+06	5.45249e+06	1.22892	0.297394	0.000275238	1.17782	up
pos_527	Vilanterol	4.17796e+06	1.30981e+06	0.313504	-1.67344	3.55457e-06	1.30635	down
pos_528	Auriculine	186848	5.31343e+06	28.4372	4.82971	1.16148e-05	1.31067	up
pos_529	6,6,8-Trimethyl-3-(3-methyl-2-octanyl)-7,8,9,10-tetrahydro-6H-benzo[c]chromen-1-yl 4-(1-azepanyl)butanoate	297896	4.20811e+06	14.1261	3.82029	0.000118987	1.2795	up
pos_53	PEG n10	1.11684e+07	1.43324e+07	1.2833	0.359853	2.52019e-06	1.27842	up
pos_530	2-[(2E,6E,10E,14E,18E,22E,26E)-3,7,11,15,19,23,27-Heptamethyl-2,6,10,14,18,22,26-nonacosaheptaenoyl]-3-methyl-1,4-naphthoquinone	2.41852e+06	4.41506e+06	1.82552	0.868308	0.0506234	0.839378	unchanged
pos_531	bilastine	1.72717e+06	4.24072e+06	2.4553	1.2959	4.0715e-05	1.22036	up
pos_536	Sevoflurane	3.53806e+06	4.11452e+06	1.16293	0.217764	0.00438192	1.02438	up
pos_537	neurosporaxanthin	275861	3.76352e+06	13.6428	3.77007	8.28615e-05	1.28427	up
pos_538	ACar 4:0; [M]+	4.0144e+06	4.21636e+06	1.05031	0.0708128	0.0978483	0.666291	unchanged
pos_54	Tributyl phosphate	1.6198e+07	1.56548e+07	0.966465	-0.0492103	0.0879876	0.705549	unchanged
pos_540	PC 20:3e; PC 18:3e/2:0; [M+H]+	3.15618e+06	4.93561e+06	1.56379	0.645048	0.00337025	1.07298	up
pos_541	2-({2-[(1,3-Dimethyl-1H-pyrazol-5-yl)amino]-2-oxoethyl}sulfanyl)acetic acid	5.29296e+06	3.76032e+06	0.710439	-0.493217	3.54979e-05	1.25368	down
pos_542	Desoxycortone21-D-glucoside	4.94213e+06	4.67749e+06	0.946452	-0.0793981	0.412408	0.337149	unchanged
pos_543	Methyl (2E,4E,6E,8E,10E,12E,14E,16E,18E,20E)-4,8,13,17,21,25-hexamethyl-2,4,6,8,10,12,14,16,18,20,24-hexacosaundecaenoate	7.15627e+06	6.92375e+06	0.967508	-0.0476547	0.475207	0.313133	unchanged
pos_544	Fucoxanthin	175884	2.96434e+06	16.854	4.07502	0.00105085	1.21117	up
pos_545	Proteacin	3.87823e+06	2.62068e+06	0.675742	-0.565457	1.91139e-06	1.26765	down
pos_546	Bosentan	7.12263e+06	1.5712e+06	0.220593	-2.18054	1.3186e-10	1.32095	down
pos_547	1,1'-(3,5-Pyridinediyl)di(1-decanone)	2.88955e+06	3.63649e+06	1.2585	0.331702	0.0362933	0.794426	unchanged
pos_548	(2R)-3-{[(2-Aminoethoxy)(hydroxy)phosphoryl]oxy}-2-hydroxypropyl laurate	4.25223e+06	3.85158e+06	0.905781	-0.142766	0.109462	0.652635	unchanged
pos_549	emitefur	4.2081e+06	3.50619e+06	0.8332	-0.263265	0.0125987	0.955779	unchanged
pos_55	PEG Monooleate n5	430801	1.24019e+07	28.788	4.8474	7.09427e-05	1.28901	up
pos_550	Peonidin	4.05011e+06	2.99409e+06	0.739262	-0.435842	0.0285435	0.866008	unchanged
pos_551	sermetacin	6.49929e+06	5.68676e+06	0.874982	-0.192675	0.00957714	0.945579	unchanged
pos_552	taurohyocholic acid	904314	3.74643e+06	4.14284	2.05062	0.000389544	1.24778	up
pos_553	3-(1,2-Dihydroxyethyl)-3,5,12-trihydroxy-10-methoxy-6,11-dioxo-1,2,3,4,6,11-hexahydro-1-tetracenyl 3-amino-2,3,6-trideoxyhexopyranoside	2.53371e+06	3.79662e+06	1.49844	0.583464	0.000741933	1.17474	up
pos_554	R(+)-IAA-94	4.47019e+06	3.67716e+06	0.822596	-0.281744	0.0338928	0.811657	unchanged
pos_555	salirasib	2.82087e+06	3.56992e+06	1.26554	0.339751	0.000308757	1.22986	up
pos_556	(10Z)-1,1,1-Trifluoro-19-hydroxy-10-nonadecen-3-one	2.20726e+06	2.72261e+06	1.23348	0.302731	0.0267086	0.856011	unchanged
pos_557	Ciglitazone	1.09914e+07	3.6724e+06	0.334116	-1.58158	8.22538e-08	1.31989	down
pos_559	Pentagastrin	1.68738e+06	3.16509e+06	1.87574	0.907457	0.00596717	1.01186	up
pos_56	Laurolactam	9.10512e+06	7.86319e+06	0.863601	-0.211564	0.000537139	1.15294	down
pos_560	1H,1'H,1''H-2,4':2',7''-Terindole-5,5',5'',6,6',6''-hexol	5.12314e+06	1.90255e+06	0.371365	-1.42909	1.14626e-06	1.30833	down
pos_561	methopromazine	4.12491e+06	2.6967e+06	0.653761	-0.613165	9.02718e-07	1.27569	down
pos_562	risarestat	3.59791e+06	2.74856e+06	0.763932	-0.388485	0.122544	0.64657	unchanged
pos_563	5-Acetyl-1-benzyl-2,3,4,5-tetrahydro-1H-1,5-benzodiazepin-2-one	2.32131e+06	1.13243e+06	0.48784	-1.03552	3.38345e-06	1.27717	down
pos_564	6-(alpha-D-glucosaminyl)-1D-myo-inositol 1,2-cyclic phosphate	1.34856e+06	3.35957e+06	2.49124	1.31686	3.56581e-06	1.28874	up
pos_565	Taxifolin	2.52622e+06	2.75375e+06	1.09007	0.124418	0.000124509	1.21718	up
pos_566	PC 20:1e; PC 18:1e/2:0; [M+H]+	2.60507e+06	5.09951e+06	1.95753	0.969034	0.000263921	1.15838	up
pos_567	bucromarone	843437	3.30889e+06	3.9231	1.97199	3.47857e-05	1.29626	up
pos_568	3-Carboxy-2,3-dideoxy-4-O-[(2Z)-3-(3,4-dihydroxyphenyl)-2-propenoyl]pentaric acid	4.20012e+06	4.02791e+06	0.958999	-0.0603988	0.676239	0.174417	unchanged
pos_569	Pinolenic acid ethyl ester	3.68732e+06	4.26266e+06	1.15603	0.209185	0.38881	0.340424	unchanged
pos_57	Choline	4.81152e+08	4.84191e+08	1.00632	0.00908286	0.823407	0.106609	unchanged
pos_570	miloxacin	3.80484e+06	3.66017e+06	0.961975	-0.0559283	0.289362	0.424074	unchanged
pos_571	(2R,3R,4R)-2-Amino-3,4-dihydroxyoctadecyl dihydrogen phosphate	1.81307e+06	2.43569e+06	1.34341	0.4259	0.00548298	0.991979	unchanged
pos_572	2-{[(3alpha,5beta,7alpha,8xi,12alpha)-3,7,12-Trihydroxy-24-oxocholan-24-yl]amino}ethyl hydrogen sulfate	214577	2.87462e+06	13.3967	3.7438	1.35687e-05	1.30818	up
pos_573	Mycinamicin IV	1.69249e+06	2.78611e+06	1.64616	0.719104	1.74476e-09	1.31056	up
pos_574	(2R)-2-Hydroxy-3-[(hydroxy{[(1S,2R,3R,4S,5S,6R)-2,3,4,5,6-pentahydroxycyclohexyl]oxy}phosphoryl)oxy]propyl palmitate	3.15022e+06	2.6647e+06	0.845877	-0.24148	0.359775	0.419101	unchanged
pos_575	spectinomycin	2.67862e+06	851682	0.317956	-1.6531	1.60546e-05	1.28593	down
pos_576	N-[(3-Hydroxy-4,7,7-trimethylbicyclo[2.2.1]hept-2-yl)carbamoyl]-4-methylbenzenesulfonamide	2.13856e+06	3.19237e+06	1.49276	0.577986	6.24154e-06	1.2534	up
pos_577	Tiemonium	3.22472e+06	689722	0.213886	-2.22509	0.000101237	1.26753	down
pos_578	4',6,6'-Trihydroxy-2'-(4-hydroxyphenyl)-4-[(E)-2-(4-hydroxyphenyl)vinyl]-3,3'-spirobi[[1]benzofuran]-2-one	2.90759e+06	934449	0.321383	-1.63764	2.31673e-07	1.31225	down
pos_579	fosfestrol	5.4833e+06	4.48012e+06	0.817048	-0.291508	0.0727395	0.695633	unchanged
pos_58	PEG n14	4.1752e+06	6.86921e+06	1.64524	0.7183	4.87667e-06	1.27046	up
pos_580	Testosterone, 9-chloro-17-methyl-11-oxo-	2.61902e+06	2.82985e+06	1.0805	0.111699	0.17908	0.548059	unchanged
pos_581	(2R)-1-(Pentadecanoyloxy)-3-(phosphonooxy)-2-propanyl (7Z,10Z,13Z,16Z)-7,10,13,16-docosatetraenoate	3.55049e+06	1.91503e+06	0.539371	-0.89065	3.95129e-05	1.21471	down
pos_583	1-Octadecyl Lysophosphatidic Acid	3.44086e+06	3.5703e+06	1.03762	0.0532764	0.821604	0.0810434	unchanged
pos_584	Hypaconitine	164773	2.68794e+06	16.313	4.02795	4.30424e-05	1.29764	up
pos_585	(2S)-1-Hydroxy-3-[(5Z,8Z,11Z,14Z,17Z)-5,8,11,14,17-icosapentaenoyloxy]-2-propanyl (7Z,10Z,13Z,16Z)-7,10,13,16-docosatetraenoate	3.03846e+06	2.62539e+06	0.864053	-0.210808	0.0122308	0.930107	unchanged
pos_586	3,4-Dimethoxy-N,N-dimethyl-1-Phenanthreneethanamine	2.46705e+06	2.37108e+06	0.961098	-0.0572445	0.194124	0.54529	unchanged
pos_587	(2R)-3-(Phosphonooxy)-2-[(9Z)-9-tetradecenoyloxy]propyl pentadecanoate	3.47939e+06	2.96445e+06	0.852003	-0.23107	0.255546	0.493481	unchanged
pos_588	Berachin	3.16206e+06	2.03474e+06	0.643486	-0.63602	0.00133066	1.15506	down
pos_589	4-[(E)-2-{[2-(4-Hydroxyphenyl)ethyl]amino}vinyl]-2,3-dihydro-2,6-pyridinedicarboxylic acid	2.04577e+06	2.45694e+06	1.20098	0.264217	0.0116521	0.924835	unchanged
pos_59	Cytidine	3.33344e+07	3.46907e+07	1.04069	0.0575379	0.145971	0.578816	unchanged
pos_590	Tamsulosin	2.5349e+06	2.04003e+06	0.804775	-0.313343	0.00371586	1.00458	down
pos_591	(5beta)-24-Oxo-24-[(2-sulfoethyl)amino]cholan-3-yl beta-D-glucopyranosiduronic acid	329380	2.97912e+06	9.04461	3.17706	0.000117238	1.27889	up
pos_592	2-[(2R,4aS,6S,8aS)-6-({6-O-[(2R,3R,4R)-3,4-Dihydroxy-4-(hydroxymethyl)tetrahydro-2-furanyl]-beta-D-glucopyranosyl}oxy)-4a-methyl-8-methylenedecahydro-2-naphthalenyl]-2-propanyl 6-O-[(2R,3R,4R)-3,4-dih ydroxy-4-(hydroxymethyl)tetrahydro-2-furanyl]-beta-D-glucopyranoside	2.21284e+06	2.00516e+06	0.906149	-0.14218	0.339733	0.390471	unchanged
pos_593	S-[(1Z)-N-Hydroxy-7-(methylsulfanyl)heptanimidoyl]-L-cysteine	2.52868e+06	2.4533e+06	0.97019	-0.043661	0.712059	0.184673	unchanged
pos_594	MFCD23380832	2.36118e+06	2.27021e+06	0.961475	-0.0566785	0.366177	0.409684	unchanged
pos_595	LPE 22:6; [M+H]+	1.11299e+06	2.34153e+06	2.10381	1.07301	1.62359e-06	1.26485	up
pos_596	Hymenocardine	1.09341e+06	1.02441e+06	0.936896	-0.0940393	0.504222	0.312545	unchanged
pos_597	2-Acetamido-1,5-anhydro-2-deoxy-3-O-beta-D-galactopyranosyl-D-arabino-hex-1-enitol	1.34856e+06	3.35957e+06	2.49124	1.31686	3.56581e-06	1.28874	up
pos_598	Mahanimbin	2.29433e+06	2.16403e+06	0.943209	-0.0843508	0.128397	0.647958	unchanged
pos_599	fenethazine	4.36745e+06	2.43903e+06	0.558456	-0.840484	0.074378	0.726786	unchanged
pos_6	Oleamide	4.81207e+06	5.0403e+06	1.04743	0.0668509	0.398982	0.375829	unchanged
pos_60	Pyridoxine	6.28438e+07	3.57033e+07	0.568128	-0.815712	1.06835e-06	1.30744	down
pos_600	Triphenylcarbethoxymethylenephosphorane	1.84041e+06	895119	0.48637	-1.03987	0.0014245	1.1136	down
pos_601	Isobutyl 4-hydroxybenzoate	2.26626e+06	2.15649e+06	0.951563	-0.0716283	0.522375	0.288965	unchanged
pos_602	Amide C22	4.70647e+06	6.19045e+06	1.31531	0.395399	0.295482	0.457938	unchanged
pos_603	Oxomemazine	2.26837e+06	1.21528e+06	0.535749	-0.900372	1.10915e-07	1.29168	down
pos_604	Hirsutidin	3.68205e+06	1.09241e+06	0.296685	-1.753	3.76079e-11	1.32498	down
pos_605	Carboquone	2.04194e+06	2.30884e+06	1.13071	0.177229	0.0813827	0.718806	unchanged
pos_606	glyhexamide	2.02325e+06	2.29283e+06	1.13324	0.180448	0.0348431	0.813838	unchanged
pos_607	Hexaconazole	2.32938e+06	1.39327e+06	0.598128	-0.741474	0.0234189	0.886909	unchanged
pos_608	S(6)-acetyldihydrolipoamide	5.21804e+06	7.04954e+06	1.35099	0.434022	3.83035e-05	1.2555	up
pos_609	Isochamaejasmin	2.16752e+06	1.67726e+06	0.773813	-0.369944	0.000705252	1.12384	down
pos_61	Panthenol	1.59003e+07	1.45007e+07	0.91198	-0.132927	0.114275	0.685328	unchanged
pos_610	Quetiapine	2.8959e+06	1.83867e+06	0.634922	-0.655349	2.72552e-05	1.25604	down
pos_611	Seletracetam	3.01763e+06	2.9497e+06	0.977487	-0.0328503	0.581189	0.256277	unchanged
pos_612	Dextropropoxyphene	2.0335e+06	2.258e+06	1.1104	0.151076	0.236074	0.485982	unchanged
pos_613	(15R,21S)-10,18,21,24,24-Pentahydroxy-18,24-dioxido-12-oxo-13,17,19,23-tetraoxa-18lambda~5~,24lambda~5~-diphosphatetracosan-15-yl 3-hydroxydodecanoate	1.642e+06	1.6445e+06	1.00152	0.00219265	0.988817	0.00368613	unchanged
pos_614	9,19-Cyclolanost-24-en-3-yl (2E)-3-(3,4-dihydroxyphenyl)acrylate	2.90792e+06	2.53449e+06	0.871581	-0.198294	0.34059	0.396021	unchanged
pos_615	rezatomidine	1.12239e+06	1.58219e+06	1.40967	0.495356	0.0751725	0.722698	unchanged
pos_616	CHAPS	180425	1.67999e+06	9.31128	3.21898	0.00038073	1.25073	up
pos_617	(3E,5Z,7E,9E,11R)-11-{[(2S)-2-Amino-2-carboxyethyl]sulfanyl}-12-hydroxy-3,5,7,9-hexadecatetraenedioic acid	2.12161e+06	917744	0.43257	-1.20899	1.32946e-07	1.29109	down
pos_618	LPE 22:5; [M+H]+	854037	1.79795e+06	2.10523	1.07398	3.22765e-05	1.2099	up
pos_619	Doxofylline	565479	974134	1.72267	0.784646	0.000160493	1.16227	up
pos_62	PEG Monooleate n6	574845	1.2798e+07	22.2634	4.4766	8.45668e-05	1.28692	up
pos_620	LPE 22:4; [M+H]+	977009	1.94255e+06	1.98827	0.991511	6.93376e-05	1.18898	up
pos_621	Amphibine B	1.42093e+06	632960	0.445455	-1.16665	0.0261028	0.866865	unchanged
pos_622	tolfenpyrad	1.09704e+06	1.4753e+06	1.3448	0.427393	0.022166	0.919448	unchanged
pos_623	MFCD00133435	1.09578e+06	399968	0.365007	-1.454	0.0007356	1.18759	down
pos_624	Phloridzin	1.40146e+06	358094	0.255515	-1.96852	1.00893e-05	1.28104	down
pos_625	(11R,23R)-14,17,20-Trihydroxy-23-(octanoyloxy)-14,20-dioxido-8,26-dioxo-9,13,15,19,21,25-hexaoxa-14lambda~5~,20lambda~5~-diphosphatritriacontan-11-yl laurate	141630	1.22449e+06	8.64568	3.11198	0.000711181	1.22924	up
pos_626	leucyl-4-hydroxyproline	1.70722e+06	1.90441e+06	1.1155	0.157696	0.0475947	0.792754	unchanged
pos_627	3''-Adenylylstreptomycin	1.51257e+06	1.58915e+06	1.05062	0.0712459	0.619447	0.208433	unchanged
pos_628	Abediterol	1.34738e+06	1.75251e+06	1.30068	0.379271	0.0130232	0.928824	unchanged
pos_629	Sancycline	1.76093e+06	1.6619e+06	0.943762	-0.0835055	0.584586	0.237186	unchanged
pos_63	(S)-Nicotine	1.90911e+07	1.3395e+07	0.701638	-0.511202	3.5812e-05	1.21638	down
pos_630	N,N'-{[(1Z,2S,3Z,5S,6Z,9Z,12Z,15Z,17S)-17-{3-[Formyl(hydroxy)amino]propyl}-3,6,9,12,15,18-hexahydroxy-1,4,7,10,13,16-hexaazacyclooctadeca-3,6,9,12,15,18-hexaene-2,5-diyl]di-3,1-propanediyl}bis(N-hydro xyacetamide)	1.99439e+06	1.89279e+06	0.949057	-0.0754341	0.260262	0.464029	unchanged
pos_631	Enterobactin	753347	1.59891e+06	2.1224	1.0857	0.0177428	0.911479	unchanged
pos_632	promazine sulfoxide	1.85733e+06	1.25808e+06	0.677358	-0.56201	0.00969952	0.98749	unchanged
pos_633	ACar 20:1; [M]+	729607	1.71226e+06	2.34683	1.23071	3.37982e-05	1.24275	up
pos_634	Arginyl-4-hydroxyproline	2.06419e+06	693747	0.336087	-1.57309	0.000507019	1.22798	down
pos_635	METHYLCHOLANTHRENE	1.2844e+06	494590	0.385074	-1.37679	0.00355963	1.07842	down
pos_636	Methylophiopogonone A	407227	1.63577e+06	4.01684	2.00606	1.16858e-06	1.31091	up
pos_637	Keracyanin	2.9467e+06	779308	0.264468	-1.91883	4.65808e-09	1.32066	down
pos_638	Aesculin	1.50926e+06	124277	0.0823433	-3.6022	3.01355e-05	1.27882	down
pos_639	versetamide	1.43046e+06	1.69025e+06	1.18162	0.240761	0.00691902	1.06374	up
pos_64	Caffeine	4.30966e+06	4.74086e+06	1.10006	0.137576	0.0399006	0.793307	unchanged
pos_640	bensulide [WSSA]	957306	1.87767e+06	1.96141	0.971888	5.98363e-06	1.29042	up
pos_641	3-[(2E,5E,8E,11E,14E,17E)-3,6,9,12,15,18,21-Heptamethyl-2,5,8,11,14,17,20-docosaheptaen-1-yl]-1,2-benzenediol	162682	1.26883e+06	7.79946	2.96337	0.000350875	1.25287	up
pos_642	Elacytarabine	1.18111e+06	1.88411e+06	1.5952	0.673741	0.0143098	0.903759	unchanged
pos_643	(3beta,5alpha,25S)-Spirosolan-3-yl 4-O-beta-D-glucopyranosyl-beta-D-galactopyranoside	584326	1.25014e+06	2.13945	1.09724	0.000313597	1.22607	up
pos_645	Deacetyldiltiazem	613537	259406	0.422805	-1.24194	0.168826	0.599443	unchanged
pos_646	(2R)-1-(Nonadecanoyloxy)-3-(phosphonooxy)-2-propanyl icosanoate	1.59163e+06	1.44761e+06	0.909517	-0.136827	0.383338	0.379664	unchanged
pos_647	triclofos	1.8621e+06	2.87443e+06	1.54365	0.626344	2.77555e-05	1.25147	up
pos_648	IN00260	1.31972e+06	473198	0.358559	-1.47972	2.25317e-05	1.27742	down
pos_649	PC 17:0e; PC 14:0e/3:0; [M+H]+	1.15968e+06	1.77867e+06	1.53375	0.617066	0.000358098	1.14663	up
pos_65	2-Arachidonoyl glycerol	1.43356e+06	2.47011e+06	1.72306	0.784976	0.000120331	1.19695	up
pos_651	Dilazep	1.30806e+06	2.83559e+06	2.16778	1.11622	1.18917e-05	1.27008	up
pos_652	Fagaronine	2.02903e+06	1.11136e+06	0.547728	-0.868469	0.000161827	1.22031	down
pos_653	Amlexanox	1.45141e+06	1.62253e+06	1.1179	0.160792	0.0511039	0.768181	unchanged
pos_654	UDP-3-O-[(3R)-3-hydroxytetradecanoyl]-alpha-D-glucosamine	3.03395e+06	1.21027e+06	0.39891	-1.32587	1.61768e-07	1.30419	down
pos_655	Remoxipride	1.24957e+06	128531	0.10286	-3.28124	1.9791e-06	1.30378	down
pos_656	(2R)-2-{[(2S)-2-Ammoniopropanoyl]amino}pentanedioate	1.00727e+06	1.59803e+06	1.5865	0.665844	0.0450209	0.829884	unchanged
pos_657	6beta-hydroxygeniposide	1.3596e+06	431318	0.317239	-1.65636	3.68517e-08	1.31926	down
pos_658	MFCD03094680	745769	1.06467e+06	1.42762	0.513612	2.70428e-05	1.21972	up
pos_659	20-hydroxy-leukotriene E4	195847	1.59156e+06	8.12653	3.02264	0.000435307	1.24787	up
pos_66	Testosterone	3.05278e+06	3.27522e+06	1.07287	0.10147	0.476564	0.305703	unchanged
pos_660	Carboxin	292492	721393	2.46637	1.30239	0.0383571	0.863748	unchanged
pos_661	Bergenin	843889	1.33862e+06	1.58625	0.665625	8.45612e-07	1.2676	up
pos_662	Diaplasinin	1.20337e+06	1.10383e+06	0.917282	-0.124563	0.129202	0.634437	unchanged
pos_663	triasulfuron	1.15428e+06	518422	0.44913	-1.15479	6.48451e-05	1.27	down
pos_664	Perindopril	2.34425e+06	1.35227e+06	0.576843	-0.793749	0.157624	0.606876	unchanged
pos_665	sivifene	1.52965e+06	606135	0.396257	-1.33549	1.8452e-05	1.29068	down
pos_666	1-(1Z-hexadecenyl)-2-arachidonoyl-sn-glycero-3-phosphoethanolamine	897899	567453	0.631978	-0.662053	0.00296788	1.04518	down
pos_667	Glycyl-L-leucine	957729	4.17863e+06	4.36306	2.12534	6.76971e-05	1.28751	up
pos_668	Cytochalasin B	129431	1.45436e+06	11.2365	3.49013	0.000241374	1.26475	up
pos_669	gamma-Glutamyl-3-[(1E)-1-propen-1-ylsulfinyl]alanine	1.6417e+06	1.62114e+06	0.987478	-0.0181795	0.583411	0.23965	unchanged
pos_67	2,4-Dimethylbenzaldehyde	5.67854e+06	6.85695e+06	1.20752	0.272048	0.0297046	0.82341	unchanged
pos_670	1-(beta-D-ribofuranosyl)thymine	1.16866e+06	2.26209e+06	1.93564	0.952808	0.0333671	0.889905	unchanged
pos_671	Synaptamide	265986	1.21147e+06	4.55464	2.18734	0.00302782	1.14007	up
pos_673	5-Ethyl-4-methyl-2-octylthiazole	1.38405e+06	1.76365e+06	1.27427	0.349674	0.000164497	1.18577	up
pos_674	aromadendrin	1.33709e+06	770106	0.575955	-0.795971	0.000757638	1.18387	down
pos_677	Fesoterodine	682647	963719	1.41174	0.497473	0.0137012	0.966853	unchanged
pos_678	Amorolfine	1.38066e+06	1.30728e+06	0.946855	-0.0787852	0.261759	0.501775	unchanged
pos_679	AMADINONE ACETATE	815343	426800	0.52346	-0.933848	0.175441	0.583193	unchanged
pos_68	DEET	1.52389e+06	1.55421e+06	1.0199	0.0284221	0.540221	0.266262	unchanged
pos_680	Berberastine	1.08594e+06	425897	0.392192	-1.35037	1.03401e-05	1.2948	down
pos_681	profenamine	1.46108e+06	470158	0.321789	-1.63581	3.14312e-07	1.31228	down
pos_682	(6alpha,11beta)-6,9-Difluoro-11,21-dihydroxy-3,20-dioxopregna-1,4-dien-17-yl butyrate	1.22961e+06	1.17025e+06	0.951729	-0.0713779	0.327433	0.405793	unchanged
pos_683	3-Hydroxy-10-(4-hydroxy-3-methoxyphenyl)-8-(3,5,7-trihydroxy-4-oxo-3,4-dihydro-2H-chromen-2-yl)-4-oxatricyclo[4.3.1.0~3,7~]decan-2-one	1.25008e+06	861137	0.688864	-0.53771	8.85427e-05	1.18822	down
pos_687	Berberine	1.00482e+06	1.41539e+06	1.4086	0.494264	0.00433147	1.09578	up
pos_688	SM9450000	2.16033e+06	1.96346e+06	0.908872	-0.137852	0.134168	0.606294	unchanged
pos_689	(5ξ,9ξ,16ξ)-17-Hydroxykauran-19-oic acid	920519	1.00903e+06	1.09615	0.132449	0.346565	0.391263	unchanged
pos_69	Didecyldimethylammonium	1.0375e+07	1.21879e+07	1.17474	0.23234	4.70012e-05	1.19984	up
pos_690	2-Methylaminoadenosine	1.63726e+06	2.04066e+06	1.24639	0.317752	0.0777121	0.707736	unchanged
pos_691	tifluadom	1.63019e+06	421434	0.258518	-1.95166	3.31455e-05	1.26738	down
pos_692	Methyl 4-(3-{6-amino-9-[(2R,3R,4S,5S)-5-(ethylcarbamoyl)-3,4-dihydroxytetrahydro-2-furanyl]-9H-purin-2-yl}-2-propyn-1-yl)cyclohexanecarboxylate	851364	984372	1.15623	0.209428	0.216229	0.504858	unchanged
pos_694	lysophosphatidylethanolamine (22:6(4Z,7Z,10Z,13Z,16Z,19Z)/0:0)	583317	988722	1.695	0.761286	6.75342e-06	1.25178	up
pos_695	(4'R,4aR,5'S,6'S,7R,8S,9R,10R,12R,14R,15R,16S,16aS)-15-{[(3R,4S,6R)-4-(Dimethylamino)-3-hydroxy-6-methyltetrahydro-2H-pyran-2-yl]oxy}-7-ethyl-5',8,9,14-tetrahydroxy-4'-methoxy-4',6',8,10,12,14,16-hept amethylhexadecahydro-5H,11H-spiro[1,3-dioxino[5,4-c]oxacyclotetradecine-2,2'-pyran]-5,11-dione	804488	872346	1.08435	0.11683	0.409899	0.338507	unchanged
pos_696	Sec-O-glucosylhamaudol	887468	536248	0.604245	-0.726795	0.000351779	1.19258	down
pos_697	LPE 18:2; [M+H]+	539296	1.28196e+06	2.37711	1.24921	0.000346172	1.23699	up
pos_698	7,9-Dimethyl-4,13-dioxo-3,14-dioxa-5,12-diazahexadecane-1,16-diyl bis(2-methylacrylate)	913233	1.07753e+06	1.17991	0.238676	0.0662737	0.739851	unchanged
pos_699	Flucloronide	1.17284e+06	389856	0.332405	-1.58899	2.63862e-09	1.30686	down
pos_7	DL-Tryptophan	5.36248e+07	6.92979e+07	1.29227	0.369911	2.95491e-07	1.29046	up
pos_70	Bis(2-ethylhexyl)adipate	2.00345e+07	1.98347e+07	0.990028	-0.0144581	0.517922	0.286477	unchanged
pos_700	Moxidectin	758224	944774	1.24604	0.317346	0.00975697	0.945593	unchanged
pos_701	(15Z,19R)-25-Amino-22-hydroxy-22-oxido-17,21,23-trioxa-22lambda~5~-phosphapentacos-15-en-19-yl (6Z,9Z,12Z,15Z)-6,9,12,15-octadecatetraenoate	1.11309e+07	1.69102e+07	1.51921	0.603325	0.233158	0.527633	unchanged
pos_702	Ethylene glycol tetraacetic acid (EGTA)	1.01579e+06	442428	0.435551	-1.19909	1.11315e-05	1.29004	down
pos_703	allosamidin	645391	676665	1.04846	0.0682668	0.624217	0.209406	unchanged
pos_704	Plinabulin	636405	912386	1.43366	0.519699	0.00897804	0.947893	unchanged
pos_705	Harpagoside	920233	491182	0.533758	-0.905742	0.0332474	0.844959	unchanged
pos_706	(+)-catechin 7-O-beta-D-xyloside	394212	441894	1.12095	0.164727	0.783194	0.106609	unchanged
pos_708	flumeridone	792455	786460	0.992435	-0.0109558	0.933304	0.0332637	unchanged
pos_709	Aloin B	733610	897862	1.2239	0.29148	0.00280955	1.08538	up
pos_71	PEG Monooleate n3	168049	5.8766e+06	34.9696	5.12803	3.02954e-05	1.29991	up
pos_710	Z-Phosphamidon	151706	796008	5.24704	2.3915	7.44439e-07	1.30799	up
pos_711	(5E)-6-Oxo-5-(phenylhydrazono)-5,6-dihydro-2-naphthalenesulfonic acid	200709	790716	3.93961	1.97805	0.000607638	1.21614	up
pos_712	6-Chloro-12-methyl-2-oxa-12,15-diazatetracyclo[7.5.3.0~1,10~.0~3,8~]heptadeca-3,5,7-trien-16-one	741241	772742	1.0425	0.0600436	0.607865	0.220452	unchanged
pos_713	5-Oxidanidyl-5-oxidanylidenenorvalylcysteine	719759	936825	1.30158	0.380266	0.000314408	1.16043	up
pos_714	1alpha,5alpha-Epidithio-17a-oxa-D-homoandrostan-3,17-dione	842601	645332	0.765881	-0.384808	0.00186076	1.07706	down
pos_716	S-(4-Azidophenacyl)glutathione	1.24817e+06	363221	0.291002	-1.7809	7.51369e-06	1.30304	down
pos_717	Prunin	1.21855e+06	397658	0.326337	-1.61556	2.64379e-09	1.31418	down
pos_719	clopimozide	437325	849290	1.94201	0.957551	0.00271387	1.07483	up
pos_72	Urocanic acid	7.86605e+06	8.07061e+06	1.02601	0.0370383	0.551434	0.233651	unchanged
pos_720	quazolast	1.78348e+06	2.31808e+06	1.29975	0.378235	0.105126	0.659459	unchanged
pos_721	bispyribac	827048	891242	1.07762	0.107846	0.380469	0.38892	unchanged
pos_722	5-Hydroxy-N-[(6-oxo-2-piperidinyl)methyl]-2-(2,2,2-trifluoroethoxy)benzamide	954196	501368	0.525435	-0.928416	1.36417e-05	1.29641	down
pos_723	(E)-Clofazimine	679990	302463	0.444805	-1.16875	7.95752e-09	1.30425	down
pos_724	5,8-Dihydroxy-2-(1-hydroxy-3-methoxy-4-oxocyclohexyl)-3,7-dimethoxy-4H-chromen-4-one	897267	382510	0.426305	-1.23004	6.3739e-09	1.30666	down
pos_725	Glycosyl-4,4'-diaponeurosporenoate	759628	1.02558e+06	1.3501	0.433068	0.000940461	1.19441	up
pos_726	3,4-DHPEA-EA	754235	671385	0.890154	-0.167873	0.504543	0.295857	unchanged
pos_727	4-{3-[(6-Ethyl-2,4-diimino-1,2,3,4-tetrahydro-5-pyrimidinyl)oxy]propoxy}-3-(trifluoromethyl)benzenesulfonamide	696785	313511	0.44994	-1.1522	3.38615e-05	1.23618	down
pos_728	Guanethidine	538089	362226	0.673171	-0.570955	0.0097766	0.946225	unchanged
pos_729	2-methoxyestrone 3-glucosiduronic acid	559296	409982	0.733033	-0.44805	0.00027753	1.15382	down
pos_73	Aniline	1.07716e+07	1.40507e+07	1.30443	0.383419	0.104973	0.69961	unchanged
pos_730	Linarotene	623390	548601	0.880028	-0.184378	0.28559	0.431002	unchanged
pos_731	Cromakalim	1.2151e+06	1.17369e+06	0.965917	-0.0500295	0.260255	0.478337	unchanged
pos_732	(1xi)-1,5-Anhydro-1-[(2R,3R)-2-(3,4-dihydroxyphenyl)-3,5,7-trihydroxy-3,4-dihydro-2H-chromen-6-yl]-D-glucitol	1.33563e+06	249905	0.187106	-2.41807	3.20439e-05	1.29263	down
pos_733	(7Z,17R,23S)-20,23,26,26-Tetrahydroxy-20,26-dioxido-14-oxo-15,19,21,25-tetraoxa-20lambda~5~,26lambda~5~-diphosphahexacos-7-en-17-yl (7Z)-7-tetradecenoate	729207	654724	0.897857	-0.155442	0.120702	0.649505	unchanged
pos_734	4'-Phosphopantetheine	806777	796140	0.986815	-0.0191483	0.726165	0.16548	unchanged
pos_735	5,7-DIHYDROXY-3',4',5'-TRIMETHOXYFLAVANONE	947328	712802	0.752434	-0.410363	0.0003177	1.15582	down
pos_736	(2S,3S,4S,5R,6R)-6-{[(2R,3R,4R,5R,6R)-3-acetamido-2,5-dihydroxy-6-(sulfooxy)oxan-4-yl]oxy}-3,4,5-trihydroxyoxane-2-carboxylic acid	298938	580101	1.94054	0.956458	0.00493348	1.08565	up
pos_737	adenosine 5′-phosphoramidate	701322	355367	0.50671	-0.980768	2.10849e-06	1.28496	down
pos_738	Glycoperine	558007	322118	0.577265	-0.792695	0.00170643	1.1083	down
pos_739	Phenamil	824597	1.12441e+06	1.36359	0.447407	0.00739303	0.960802	unchanged
pos_74	Acetyl-β-methylcholine	6.31572e+06	2.22324e+06	0.352017	-1.50628	1.13456e-08	1.31866	down
pos_740	MFCD08063737	629051	615317	0.978168	-0.0318464	0.582738	0.258995	unchanged
pos_741	LOMOFUNGIN	709182	810564	1.14296	0.19277	0.0317042	0.835375	unchanged
pos_742	bruceine D	623233	415056	0.665974	-0.586463	0.00155475	1.08225	down
pos_743	Chelerythrine	808723	304035	0.375944	-1.41141	0.000103855	1.25662	down
pos_744	Gefitinib	743560	656336	0.882694	-0.180015	0.00627879	0.990992	unchanged
pos_745	Fat Brown	241894	557569	2.30501	1.20477	8.03786e-06	1.23849	up
pos_747	Auriculoside	447981	763248	1.70375	0.768714	2.2174e-06	1.27083	up
pos_748	1,2-Benzenediol, 4-(3-(3,5-dihydroxyphenyl)-2,3-dihydro-6-hydroxy-4-(2-(4-hydroxyphenyl)ethenyl)-2-benzofuranyl)-	65649	522813	7.96377	2.99345	9.41282e-06	1.31018	up
pos_749	Malvin	466045	527589	1.13206	0.178946	0.159261	0.563455	unchanged
pos_75	4-Ethoxy ethylbenzoate	1.76396e+07	1.75476e+07	0.994784	-0.00754481	0.839162	0.082132	unchanged
pos_750	3-(all-trans-nonaprenyl)benzene-1,2-diol	609033	229398	0.376659	-1.40867	9.58735e-06	1.24906	down
pos_751	pipercide	642737	724772	1.12763	0.173298	0.0300655	0.865326	unchanged
pos_752	Chlorsulfuron	173780	504295	2.90192	1.53701	0.000155237	1.26516	up
pos_753	1,3,4,6,8,15-Hexahydroxy-10,13-dimethyldibenzo[a,o]perylene-7,16-dione	746226	729591	0.977707	-0.0325254	0.88186	0.0773975	unchanged
pos_754	Pelargonidin 3-rutinoside 5-glucopyranoside	339819	272974	0.803292	-0.316004	0.072874	0.770097	unchanged
pos_755	Fetidine	494492	482355	0.975456	-0.0358511	0.791248	0.127026	unchanged
pos_756	Dibutyl hexanedioate	579466	631550	1.08988	0.124172	0.634147	0.184757	unchanged
pos_758	Beclometasone	329563	485814	1.47412	0.559849	0.000514147	1.1678	up
pos_759	Sipatrigine	481050	130964	0.272246	-1.87702	7.48e-05	1.25324	down
pos_76	Creatinine	2.87691e+07	4.42721e+07	1.53888	0.621878	2.07816e-06	1.29074	up
pos_760	Eprosartan	416820	438577	1.0522	0.0734088	0.453937	0.328616	unchanged
pos_761	Cilazapril	381233	435450	1.14221	0.191833	0.0956348	0.671045	unchanged
pos_762	2-Deoxy-4-S-{2-deoxy-2-[(E)-(1-hydroxyethylidene)amino]-beta-D-glucopyranosyl}-2-[(Z)-(1-hydroxyethylidene)amino]-4-thio-D-glucopyranose	183518	387091	2.10928	1.07675	5.10274e-07	1.28042	up
pos_763	4-(2-Carboxyethyl)-3-hydroxy-2-methoxyphenyl hexopyranosiduronic acid	353877	137223	0.38777	-1.36673	2.4792e-06	1.25618	down
pos_764	Morphiceptin	107365	479687	4.4678	2.15956	2.04061e-06	1.28184	up
pos_765	7-Chloro-2-(1-hydroxy-3-methoxy-4-oxo-2,5-cyclohexadien-1-yl)-3,5,6,8-tetramethoxy-4H-chromen-4-one	573229	336723	0.587414	-0.76755	0.0826791	0.703966	unchanged
pos_766	Regorafenib	313277	612386	1.95477	0.967	0.00169012	1.0795	up
pos_767	acetate2?,3?-(difluoromethylene)-5?-androstan-17?-ol	398612	537328	1.348	0.43082	0.271721	0.468871	unchanged
pos_768	flumedroxone	512049	606178	1.18383	0.24346	0.140046	0.597558	unchanged
pos_769	Senecionine	205448	290712	1.41501	0.500817	0.0229554	0.860046	unchanged
pos_77	PEG n12	9.49383e+06	1.34841e+07	1.4203	0.506198	1.27427e-05	1.25723	up
pos_770	Caffeic acid 3-glucoside	506831	448637	0.885179	-0.175959	0.088431	0.675945	unchanged
pos_771	dTDP-beta-L-rhamnose	45098.8	133870	2.96837	1.56967	0.179409	0.594398	unchanged
pos_772	(5xi,8alpha,9xi,10alpha,13alpha)-13-(beta-D-Glucopyranosyloxy)kaur-16-en-18-oic acid	104423	340112	3.25706	1.70357	0.000595473	1.23375	up
pos_773	Vernodalol	523382	151302	0.289086	-1.79043	2.25319e-08	1.30797	down
pos_774	N(6)-[(indol-3-yl)acetyl]-L-lysine	451085	463122	1.02668	0.0379929	0.6417	0.194509	unchanged
pos_775	Diflucortolone	436312	271752	0.62284	-0.683066	9.901e-05	1.17638	down
pos_776	Pretetramid	208242	477290	2.292	1.19661	0.00262751	1.07278	up
pos_777	Mycophenolic acid	517805	482116	0.931078	-0.103027	0.597795	0.206813	unchanged
pos_778	phenytoin	368033	388705	1.05617	0.0788389	0.382868	0.379294	unchanged
pos_779	Cyclothiazide	324711	347172	1.06917	0.0964975	0.296758	0.422356	unchanged
pos_78	Xanthine	1.2417e+07	2.24788e+07	1.81033	0.856249	4.32971e-08	1.30222	up
pos_780	Sennidin C	245063	287171	1.17183	0.228759	0.338694	0.418831	unchanged
pos_781	N-COUMAROYL-L-ASPARTIC ACID	118246	460027	3.89043	1.95993	2.26059e-07	1.30219	up
pos_782	FC6D57000M	232451	169852	0.730698	-0.452652	0.0333906	0.829951	unchanged
pos_783	4,6-CHOLESTADIEN-3-ONE	309918	444873	1.43545	0.521506	0.00358998	1.0765	up
pos_784	Nifedipine	317225	57317	0.180683	-2.46847	9.042e-05	1.28115	down
pos_785	1,3,6-Trigalloyl glucose	46037.2	187427	4.07121	2.02546	0.000221598	1.25048	up
pos_786	NPPB	273318	229133	0.838338	-0.254396	0.0666119	0.730892	unchanged
pos_787	7-Chloro-5-(4-hydroxyphenyl)-1-methyl-1H-1,5-benzodiazepine-2,4(3H,5H)-dione	284567	249088	0.875321	-0.192115	0.105268	0.654848	unchanged
pos_788	tolnaftate	162687	93094.7	0.572232	-0.805328	3.11793e-05	1.22483	down
pos_79	Indirubin	1.06652e+06	901040	0.844837	-0.243254	0.81992	0.0853232	unchanged
pos_8	Acetyl-L-carnitine	1.14001e+08	8.43712e+07	0.740091	-0.434226	1.40773e-09	1.3115	down
pos_80	Uracil	2.84934e+07	3.46419e+07	1.21579	0.28189	0.447216	0.306601	unchanged
pos_81	Docosatrienoic acid	4.91435e+06	5.83418e+06	1.18717	0.247528	0.211491	0.561409	unchanged
pos_82	N-Methyl-2-pyrrolidone	9.94959e+07	9.52601e+07	0.957427	-0.0627657	0.269126	0.490485	unchanged
pos_83	Bis(2-ethylhexyl) phthalate	9.35908e+07	1.03186e+08	1.10252	0.14081	0.0622677	0.732861	unchanged
pos_84	Oleoyl ethanolamide	1.36856e+07	1.4625e+07	1.06864	0.0957807	0.331203	0.406146	unchanged
pos_86	PEG Monooleate n7	1.32414e+06	1.4464e+07	10.9233	3.44933	0.000116858	1.28007	up
pos_87	N8-Acetylspermidine	6.20177e+06	1.42739e+07	2.30158	1.20263	3.25645e-06	1.29823	up
pos_88	Avocadyne 1-acetate	1.62831e+06	2.14293e+06	1.31604	0.396208	0.00331596	1.03489	up
pos_89	Nicotinamide	8.25144e+07	8.11276e+07	0.983194	-0.0244517	0.706874	0.166417	unchanged
pos_9	Guanine	6.74183e+07	1.09041e+08	1.61739	0.693664	8.3755e-11	1.3176	up
pos_90	4-Guanidinobutyric acid	8.73172e+06	5.19771e+06	0.595267	-0.74839	1.35905e-05	1.29274	down
pos_91	Inosine	2.23976e+07	3.80327e+07	1.69807	0.763894	2.11935e-09	1.31231	up
pos_92	Tridemorph	2.53232e+07	2.64906e+07	1.0461	0.0650211	0.588578	0.217202	unchanged
pos_93	DL-Carnitine	1.93673e+07	1.37306e+07	0.708959	-0.496226	3.71931e-06	1.26202	down
pos_94	PEG n8	2.82054e+06	3.19274e+06	1.13196	0.178824	0.0303072	0.840185	unchanged
pos_95	Adenine	3.21351e+07	8.80058e+07	2.73862	1.45345	5.08713e-11	1.32161	up
pos_96	Estriol	4.30828e+06	4.22144e+06	0.979844	-0.0293765	0.556427	0.245789	unchanged
pos_97	{(2R,4S,5R)-5-[3-(2-Furyl)-1-methyl-1H-pyrazol-5-yl]-1-azabicyclo[2.2.2]oct-2-yl}methyl isopropylcarbamate	7.35062e+06	6.71534e+06	0.913575	-0.130404	0.26978	0.462799	unchanged
pos_98	Bis(2-ethylhexyl) amine	1.79339e+06	1.72041e+06	0.959307	-0.0599353	0.711999	0.146387	unchanged
pos_99	16-Heptadecyne-1,2,4-triol	9.68558e+06	1.06485e+07	1.09942	0.13674	0.307237	0.433728	unchanged
