# Supplementary material for: Complementary Muscle Metabolomics and Proteomics of Muscle in Cows With Post‐Calving Ketosis
Source: J Vet Intern Med. 2025 Sep 30;39(6):e70214. doi: 10.1111/jvim.70214 (PMC12481043; doi:10.1111/jvim.70214)
Supplement: Supplementary file 4 — Table S4: Produced metabolite screening for pathway assessment recognized by GC/MS in the muscle biopsies of CK and Con (n = 6). FC = fold change; RT = retention time; m/z = mass to charge ratio; VIP = variable importance projection. Con and CK represent the healthy and clinical ketosis cows, respectively. + and −: abundance increased and decreased. P‐values were determined utilizing the student's t‐test between the Con and CK. [file JVIM-39-e70214-s005.xlsx]

## Sheet: proteomics_full_table
#ID	con_vs_CK_Padj	con_vs_CK_log2FC	con_vs_CK_(Padj_0.05_FC_1)_regulated
A0A097KZM6	0.884268	0.0715302	normal
A0A0U2YDA7	0.000184842	1.03654	up
A0A140T828	0.31031	0.303772	normal
A0A140T843	0.000103919	-0.806193	down
A0A140T894	0.0106877	1.62854	up
A0A3Q1LHC4	0.00818575	0.596422	up
A0A3Q1LI44	0.0774055	-0.638263	normal
A0A3Q1LIJ0	0.124082	-0.438474	normal
A0A3Q1LJL4	0.930647	-0.0214383	normal
A0A3Q1LK04	0.000101707	1.2402	up
A0A3Q1LP28	0.144915	0.819685	normal
A0A3Q1LPG0	0.000102395	1.49029	up
A0A3Q1LQC6	0.0117256	-0.736101	down
A0A3Q1LQI5	0.59408	0.305973	normal
A0A3Q1LR88	0.00193398	1.01884	up
A0A3Q1LSC6	0.23062	0.45352	normal
A0A3Q1LSF0	0.000517359	-0.472538	down
A0A3Q1LSF9	0.157907	0.249337	normal
A0A3Q1LTX4	0.119912	0.351242	normal
A0A3Q1LUP0	0.00383895	-0.986129	down
A0A3Q1LUU2	0.526008	0.256402	normal
A0A3Q1LUZ1	0.170441	0.659361	normal
A0A3Q1LV60	0.103385	0.750677	normal
A0A3Q1LV98	0.155634	0.186373	normal
A0A3Q1LVC7	0.104451	-0.438276	normal
A0A3Q1LXA8	0.0171395	0.315233	up
A0A3Q1LXG3	0.0224716	-1.27744	down
A0A3Q1LYV9	0.000291507	1.43391	up
A0A3Q1LZ07	0.00495339	-0.409653	down
A0A3Q1M032	0.605929	0.390397	normal
A0A3Q1M0D3	0.119599	0.399808	normal
A0A3Q1M0U3	0.314193	-0.421475	normal
A0A3Q1M137	0.00189316	1.32845	up
A0A3Q1M1H0	0.000254361	0.561961	up
A0A3Q1M3L6	0.160158	0.144347	normal
A0A3Q1M4F5	0.00594249	1.92863	up
A0A3Q1M526	0.0264113	0.595446	up
A0A3Q1M564	0.220229	-0.1919	normal
A0A3Q1M5Q3	0.00168224	0.672695	up
A0A3Q1M5R4	0.405997	0.109648	normal
A0A3Q1M6B6	0.37396	-0.183392	normal
A0A3Q1M6K7	0.277327	-0.268283	normal
A0A3Q1M6V0	0.0273579	-0.929157	down
A0A3Q1M8H9	0.0102644	0.665869	up
A0A3Q1M8I4	0.260441	-0.215813	normal
A0A3Q1M8I9	0.110458	0.5077	normal
A0A3Q1M8J5	0.00190014	2.92431	up
A0A3Q1M9D2	0.656887	-0.0898034	normal
A0A3Q1MAM8	0.143275	0.657774	normal
A0A3Q1MAU7	0.573657	-0.128697	normal
A0A3Q1MCA4	0.770546	-0.050748	normal
A0A3Q1MD85	0.228769	-0.225258	normal
A0A3Q1MDT8	0.000287068	1.8567	up
A0A3Q1ME08	0.184713	0.483815	normal
A0A3Q1ME81	0.808908	-0.0539548	normal
A0A3Q1MEJ9	0.000928266	1.50598	up
A0A3Q1MF67	0.137731	-0.589957	normal
A0A3Q1MFI5	0.00600148	0.986374	up
A0A3Q1MFU0	0.104548	1.28881	normal
A0A3Q1MG04	0.868846	0.0138082	normal
A0A3Q1MH50	0.000730289	0.971782	up
A0A3Q1MHI5	0.797962	0.127253	normal
A0A3Q1MIJ7	0.0559245	0.862776	normal
A0A3Q1MIU2	0.00556222	1.4689	up
A0A3Q1MJQ1	0.288058	-0.581229	normal
A0A3Q1MJT2	0.0352164	0.216897	up
A0A3Q1MKY2	0.933198	-0.0159965	normal
A0A3Q1ML32	0.479356	-0.203293	normal
A0A3Q1MNS5	0.0453301	0.551044	up
A0A3Q1MP45	0.00146616	-0.790205	down
A0A3Q1MPF1	0.00314195	-1.86391	down
A0A3Q1MPL7	0.903171	0.071722	normal
A0A3Q1MQJ9	0.548956	0.191047	normal
A0A3Q1MRS3	0.627951	-0.0891934	normal
A0A3Q1MS21	0.508097	0.301816	normal
A0A3Q1MT60	0.844276	0.0589059	normal
A0A3Q1MT64	0.00371555	0.954013	up
A0A3Q1MTL8	0.467397	-0.213986	normal
A0A3Q1MU93	0.0299077	1.5464	up
A0A3Q1MUH5	0.474587	0.237784	normal
A0A3Q1MVR8	0.12387	-0.618885	normal
A0A3Q1MVT2	0.45054	-0.161574	normal
A0A3Q1MWA3	0.749276	0.0659398	normal
A0A3Q1MXF1	0.991072	0.00805693	normal
A0A3Q1MXQ0	0.430688	-0.324738	normal
A0A3Q1MZC5	5.17933e-05	0.901894	up
A0A3Q1N0N4	0.532043	0.290779	normal
A0A3Q1N116	0.409287	-0.25816	normal
A0A3Q1N2B9	0.0103777	-0.818681	down
A0A3Q1N2Q9	0.0913292	-0.209642	normal
A0A3Q1N3E8	0.0681753	0.81883	normal
A0A3Q1N3Y2	0.660855	0.128129	normal
A0A3Q1N5G3	0.107486	-0.133598	normal
A0A3Q1N7L1	0.429046	-0.259331	normal
A0A3Q1N9B4	0.00023999	1.08978	up
A0A3Q1ND53	0.00448562	-0.423472	down
A0A3Q1NDA5	0.845004	0.0825096	normal
A0A3Q1NE82	1.06201e-05	0.42743	up
A0A3Q1NI96	0.284146	0.284048	normal
A0A3Q1NJR8	0.00327549	-0.693705	down
A0A3Q1NKC6	0.023601	0.526724	up
A0A3Q1NKS6	0.55038	0.244161	normal
A0A3Q1NLJ5	0.020094	-0.654168	down
A0A3Q1NNL4	0.286699	-0.873202	normal
A0A3Q8WRY0	0.0144405	-2.09607	down
A0A3S5ZP98	0.00809474	-0.42659	down
A0A3S5ZPB0	0.20546	0.310278	normal
A0A452DI44	0.000224569	0.864064	up
A0A452DI82	0.00229265	1.71534	up
A0A452DI97	2.83422e-05	0.820582	up
A0A452DIE1	0.229045	0.627564	normal
A0A452DII8	0.000891584	0.692105	up
A0A452DIL1	0.623032	0.137209	normal
A0A452DIP8	0.509532	0.365174	normal
A0A452DIQ1	0.372372	-0.177586	normal
A0A452DJ25	0.151484	0.353187	normal
A0A452DJ69	0.313677	-0.514096	normal
A0A452DJ82	0.000380372	1.65543	up
A0A452DJ94	0.0428722	1.1859	up
A0A452DJI6	0.838467	0.0395439	normal
A0A452DJJ3	7.48255e-06	-0.549874	down
A0A452DJK6	0.58345	0.436487	normal
A0A4W2BJR6	0.215722	-0.216495	normal
A0A4W2BJU8	0.0555602	0.930815	normal
A0A4W2BKI1	0.0221297	-0.958472	down
A0A4W2BL62	0.871294	0.0368904	normal
A0A4W2BLZ6	0.028435	0.309217	up
A0A4W2BM59	0.146598	0.638848	normal
A0A4W2BN80	0.38159	0.541112	normal
A0A4W2BN95	0.0054976	0.497643	up
A0A4W2BNS9	0.351103	0.32162	normal
A0A4W2BPE1	0.0656312	-0.131111	normal
A0A4W2BPS5	0.281359	0.265371	normal
A0A4W2BQ20	0.00105194	1.29069	up
A0A4W2BQX9	0.000186571	1.0106	up
A0A4W2BRM0	0.205205	0.25637	normal
A0A4W2BRW6	0.7935	0.0437267	normal
A0A4W2BT40	3.69813e-09	1.99379	up
A0A4W2BT96	0.00757846	0.562495	up
A0A4W2BTP2	0.000618857	-0.391002	down
A0A4W2BUL6	0.0021953	-0.866526	down
A0A4W2BVJ0	0.912104	-0.0254776	normal
A0A4W2BWE4	2.30935e-05	0.876589	up
A0A4W2BWW7	0.00149321	0.360624	up
A0A4W2BWW8	0.40162	0.650538	normal
A0A4W2BXA7	4.41743e-06	1.81544	up
A0A4W2BXK2	0.223268	0.462589	normal
A0A4W2BXL7	0.0190093	0.298552	up
A0A4W2BXV6	0.175111	-0.757443	normal
A0A4W2BY60	0.000267152	1.16138	up
A0A4W2BY81	0.129044	0.398994	normal
A0A4W2BYE6	0.174061	0.968935	normal
A0A4W2BYL8	0.173791	0.278301	normal
A0A4W2BZB6	0.380539	-0.121542	normal
A0A4W2C078	0.150609	0.430613	normal
A0A4W2C0B7	0.165917	0.486005	normal
A0A4W2C0L0	0.963211	-0.0156245	normal
A0A4W2C0V3	0.0426285	1.41809	up
A0A4W2C1E2	0.764833	0.0424857	normal
A0A4W2C1E9	0.25629	-0.0908083	normal
A0A4W2C1L1	0.0542151	0.513823	normal
A0A4W2C2Z3	0.0142039	0.318908	up
A0A4W2C3A5	0.480846	0.179378	normal
A0A4W2C3H0	0.022365	-0.650518	down
A0A4W2C476	8.15538e-06	-1.17578	down
A0A4W2C4M9	0.279914	0.122766	normal
A0A4W2C5S2	0.114868	0.165502	normal
A0A4W2C7K9	0.000246626	2.44065	up
A0A4W2C806	0.876226	0.104476	normal
A0A4W2C8N2	4.10285e-05	0.328528	up
A0A4W2C9M9	0.935699	0.0459952	normal
A0A4W2C9S6	0.974101	-0.0071884	normal
A0A4W2CAD5	0.10614	0.178154	normal
A0A4W2CAG7	0.0238789	0.960172	up
A0A4W2CAH7	0.347204	0.236791	normal
A0A4W2CAW3	0.0238773	0.172835	up
A0A4W2CBS2	0.000853785	1.04762	up
A0A4W2CBX3	0.158403	0.479287	normal
A0A4W2CCG2	0.506334	0.13813	normal
A0A4W2CCL4	0.104679	0.380391	normal
A0A4W2CCT7	0.311808	0.199762	normal
A0A4W2CCV6	0.0014344	0.734957	up
A0A4W2CDS1	0.000913065	0.838138	up
A0A4W2CDT2	0.287177	0.192755	normal
A0A4W2CDY9	1.08309e-05	0.776971	up
A0A4W2CE41	0.125492	0.432392	normal
A0A4W2CEF3	0.962466	-0.0263026	normal
A0A4W2CEG3	0.00718579	0.77815	up
A0A4W2CFC5	0.785819	0.17194	normal
A0A4W2CFE7	0.00182653	1.73337	up
A0A4W2CFL3	0.301635	0.194872	normal
A0A4W2CGU5	0.192171	0.0933449	normal
A0A4W2CGV4	0.419979	0.456015	normal
A0A4W2CIV4	0.388128	0.0814383	normal
A0A4W2CJ87	3.01157e-05	0.317616	up
A0A4W2CJB3	0.00473015	-0.323573	down
A0A4W2CJI2	0.563695	-0.245722	normal
A0A4W2CK56	0.736564	-0.0516063	normal
A0A4W2CK69	0.096948	0.260981	normal
A0A4W2CKL6	0.231317	-0.168846	normal
A0A4W2CLA3	0.393777	0.377292	normal
A0A4W2CLC1	0.0557872	0.36867	normal
A0A4W2CLG4	0.00933232	-0.889746	down
A0A4W2CN20	0.00034456	1.20099	up
A0A4W2CN44	0.052095	0.315561	normal
A0A4W2CNE1	0.0339091	0.76403	up
A0A4W2CNK7	0.0372564	-0.592398	down
A0A4W2CPJ9	0.00195178	0.569552	up
A0A4W2CQI7	0.52526	0.107762	normal
A0A4W2CQU3	0.276395	-0.960808	normal
A0A4W2CR18	0.00230394	1.13985	up
A0A4W2CRI3	0.308677	-0.396531	normal
A0A4W2CRW3	0.818709	-0.0552239	normal
A0A4W2CRZ5	1.96648e-05	1.6973	up
A0A4W2CS00	0.29412	0.209069	normal
A0A4W2CSD8	0.0150285	1.77538	up
A0A4W2CSL0	0.00867032	0.891129	up
A0A4W2CT58	0.00240839	1.0212	up
A0A4W2CTC9	0.00143975	-0.739122	down
A0A4W2CTE1	0.0379554	0.867107	up
A0A4W2CTQ1	0.707943	0.061261	normal
A0A4W2CU46	0.0238851	0.777344	up
A0A4W2CUQ3	0.181692	-0.298834	normal
A0A4W2CUS3	0.0347084	0.710824	up
A0A4W2CVQ1	0.94542	-0.00650502	normal
A0A4W2CVX4	0.0428542	-0.875311	down
A0A4W2CWN6	0.251248	0.386315	normal
A0A4W2CWZ7	0.0742756	-0.837089	normal
A0A4W2CX80	0.27025	0.272324	normal
A0A4W2CX81	0.0149239	-0.574171	down
A0A4W2CXC4	0.0322164	0.594299	up
A0A4W2CXV9	0.320241	-0.365127	normal
A0A4W2CYK6	0.0273233	0.567486	up
A0A4W2CYS6	0.212893	-0.40974	normal
A0A4W2CZ27	0.376376	0.496443	normal
A0A4W2CZ35	0.0502618	0.64824	normal
A0A4W2CZ73	0.0197933	-0.533358	down
A0A4W2CZM3	0.238074	-0.287079	normal
A0A4W2CZN6	2.83912e-05	-1.31464	down
A0A4W2D0H6	0.507158	-0.148436	normal
A0A4W2D0S8	0.141484	-0.183784	normal
A0A4W2D126	0.00418714	0.565667	up
A0A4W2D1S0	0.0218602	0.46594	up
A0A4W2D267	1.4031e-06	1.55191	up
A0A4W2D2B1	0.891524	0.0348952	normal
A0A4W2D2C2	0.67304	0.196176	normal
A0A4W2D2N9	0.515371	-0.19029	normal
A0A4W2D328	0.112481	0.438645	normal
A0A4W2D351	0.010742	0.775226	up
A0A4W2D3B9	0.0747329	1.36343	normal
A0A4W2D3D4	0.062687	-0.239843	normal
A0A4W2D3I0	0.119173	0.863675	normal
A0A4W2D3R3	0.0248044	0.855385	up
A0A4W2D3R5	0.0652172	-0.573677	normal
A0A4W2D400	0.153309	0.397688	normal
A0A4W2D482	0.125347	-0.972353	normal
A0A4W2D567	0.0325484	-0.518169	down
A0A4W2D588	1.48234e-05	0.705432	up
A0A4W2D5W8	0.00322096	1.66228	up
A0A4W2D6S0	5.97668e-07	2.26356	up
A0A4W2D6W4	0.0219413	0.647909	up
A0A4W2D805	0.728947	-0.143582	normal
A0A4W2D820	0.266631	0.211906	normal
A0A4W2D8C9	8.96359e-05	0.743318	up
A0A4W2D8Q5	0.616065	0.237779	normal
A0A4W2D8T3	0.000270705	-0.389128	down
A0A4W2D9G0	0.473339	0.428559	normal
A0A4W2D9M4	0.310109	-0.23834	normal
A0A4W2D9Z2	0.94086	0.0356403	normal
A0A4W2DA53	0.120751	0.705267	normal
A0A4W2DA54	0.131086	1.03636	normal
A0A4W2DA84	0.295456	0.433537	normal
A0A4W2DB46	0.682983	0.247716	normal
A0A4W2DBC5	0.0755633	-0.266071	normal
A0A4W2DBK2	0.675144	0.0832729	normal
A0A4W2DBR4	0.277922	0.80291	normal
A0A4W2DBW2	0.898057	-0.0318892	normal
A0A4W2DC33	0.162511	-0.60215	normal
A0A4W2DCA1	0.281728	0.335471	normal
A0A4W2DCR5	0.0271123	0.176204	up
A0A4W2DD96	0.000272582	0.583839	up
A0A4W2DDV1	1.74215e-05	2.14923	up
A0A4W2DED5	0.0781833	0.505862	normal
A0A4W2DFS8	0.0922427	-0.669051	normal
A0A4W2DG93	0.512697	0.313064	normal
A0A4W2DGD7	0.750876	-0.124528	normal
A0A4W2DH38	0.172069	0.285001	normal
A0A4W2DH83	0.0831783	-0.485552	normal
A0A4W2DHD6	0.849298	-0.107299	normal
A0A4W2DHF8	9.73177e-05	0.400777	up
A0A4W2DHN1	0.0250675	0.399867	up
A0A4W2DI09	0.507314	0.0822681	normal
A0A4W2DI68	0.000189708	-1.99757	down
A0A4W2DIB0	0.193673	-0.843424	normal
A0A4W2DIK2	0.000127672	1.07352	up
A0A4W2DIL5	0.00909242	-0.80461	down
A0A4W2DJ23	0.291776	-0.188747	normal
A0A4W2DJB6	0.124773	-1.10312	normal
A0A4W2DJK3	0.000148314	1.06721	up
A0A4W2DJT0	0.218061	0.311744	normal
A0A4W2DJZ1	0.712431	-0.0512851	normal
A0A4W2DK06	0.79079	0.170428	normal
A0A4W2DK26	0.0110615	0.721813	up
A0A4W2DK83	0.0868775	0.501394	normal
A0A4W2DKM3	0.267024	0.458543	normal
A0A4W2DKW5	0.748849	-0.0904327	normal
A0A4W2DKX8	0.0367769	-0.852766	down
A0A4W2DL96	0.442321	-0.168381	normal
A0A4W2DLV3	0.121433	0.315222	normal
A0A4W2DLW7	0.0790998	0.849513	normal
A0A4W2DMG8	0.297989	0.656092	normal
A0A4W2DMY9	0.260889	-0.510118	normal
A0A4W2DNH1	0.0300475	-0.589695	down
A0A4W2DNI3	0.729478	0.256847	normal
A0A4W2DNI7	0.00461217	0.341959	up
A0A4W2DNX4	0.0195369	-1.0157	down
A0A4W2DP53	0.132233	0.152106	normal
A0A4W2DPC0	0.00745293	0.333463	up
A0A4W2DPQ8	0.932851	-0.00593654	normal
A0A4W2DQN7	0.341129	-0.125156	normal
A0A4W2DQQ2	0.0104979	0.807568	up
A0A4W2DQS0	0.0697466	0.875056	normal
A0A4W2DQU7	0.278681	0.284	normal
A0A4W2DQX9	0.863429	-0.0393192	normal
A0A4W2DRK3	0.00555936	1.07913	up
A0A4W2DS67	4.39308e-08	2.12993	up
A0A4W2DSL4	0.072272	-0.629436	normal
A0A4W2DSU0	0.911847	0.0614422	normal
A0A4W2DTF3	0.000173489	-0.429523	down
A0A4W2DTF9	0.107456	0.774342	normal
A0A4W2DTH7	0.901951	-0.0943209	normal
A0A4W2DTT4	0.521278	0.201409	normal
A0A4W2DUJ1	6.27898e-05	-2.59977	down
A0A4W2DUJ5	0.000983215	0.241195	up
A0A4W2DUJ8	0.097326	0.342258	normal
A0A4W2DWC7	0.295603	-0.380217	normal
A0A4W2DWP4	0.180799	0.270818	normal
A0A4W2DX30	0.0159291	0.27246	up
A0A4W2DXK8	0.0319043	0.734822	up
A0A4W2DXV7	0.0184314	1.16181	up
A0A4W2DYA7	0.433111	-0.0505305	normal
A0A4W2DYG1	0.367414	0.100651	normal
A0A4W2DYK5	0.65852	0.042129	normal
A0A4W2DYT6	0.0100589	0.316715	up
A0A4W2DYZ0	1.44067e-09	1.10544	up
A0A4W2DZ67	0.588546	-0.108307	normal
A0A4W2DZB9	0.0518227	0.685763	normal
A0A4W2DZH3	0.00281948	1.10108	up
A0A4W2DZJ3	0.983508	0.0130863	normal
A0A4W2DZU1	0.805586	0.141332	normal
A0A4W2DZU9	0.00103077	0.498136	up
A0A4W2E053	0.000818163	1.21593	up
A0A4W2E1E2	0.176169	0.251443	normal
A0A4W2E1M8	2.16226e-05	1.31418	up
A0A4W2E220	0.017618	0.152303	up
A0A4W2E296	0.117785	0.458989	normal
A0A4W2E2G9	6.22792e-06	1.10303	up
A0A4W2E2M7	0.0291352	0.406617	up
A0A4W2E3G0	0.445476	-0.610236	normal
A0A4W2E3Z3	0.53453	0.312005	normal
A0A4W2E413	0.000421084	0.62757	up
A0A4W2E476	0.211628	-0.392121	normal
A0A4W2E481	3.05353e-06	2.33893	up
A0A4W2E4E8	0.589611	0.157287	normal
A0A4W2E4L7	0.0759074	-0.609333	normal
A0A4W2E5A9	0.0188964	0.896464	up
A0A4W2E5J8	4.07852e-07	3.17456	up
A0A4W2E5P3	0.286573	0.714032	normal
A0A4W2E5Y0	0.174732	-0.416981	normal
A0A4W2E657	0.00230939	1.50247	up
A0A4W2E6N4	0.111223	-0.191696	normal
A0A4W2E8H7	0.166324	0.215696	normal
A0A4W2E9H6	0.000933864	1.26656	up
A0A4W2E9T3	0.0222378	0.700768	up
A0A4W2E9U1	0.400369	-0.10721	normal
A0A4W2E9Y5	0.312323	0.295384	normal
A0A4W2EAT7	0.665375	-0.609177	normal
A0A4W2EAT8	0.0598604	-0.276401	normal
A0A4W2EB72	0.837745	0.0246317	normal
A0A4W2ECT1	0.376154	0.397532	normal
A0A4W2EDQ7	0.0268202	-0.708072	down
A0A4W2EET2	2.07655e-05	0.696585	up
A0A4W2EFW1	0.383273	-0.471822	normal
A0A4W2EG40	4.4027e-05	1.61636	up
A0A4W2EGR8	0.0412557	0.29233	up
A0A4W2EGU5	0.00129527	0.465716	up
A0A4W2EH54	0.039881	0.630172	up
A0A4W2EH55	0.0161286	-0.468106	down
A0A4W2EHB0	0.076065	-0.184462	normal
A0A4W2EHG4	0.177184	0.321366	normal
A0A4W2EHP7	0.697725	-0.13381	normal
A0A4W2EI50	0.104456	-0.504435	normal
A0A4W2EKG2	0.918563	0.0258753	normal
A0A4W2EKG5	1.38919e-06	-0.403813	down
A0A4W2EKS6	0.00757498	1.01216	up
A0A4W2EKY5	0.944896	-0.00878461	normal
A0A4W2ELT9	0.96766	0.0172918	normal
A0A4W2EMD8	0.0406584	0.62522	up
A0A4W2EPS7	0.000385188	0.382676	up
A0A4W2EQC6	0.314856	0.542996	normal
A0A4W2ER35	1.05849e-05	0.385005	up
A0A4W2ER80	0.3703	-0.337613	normal
A0A4W2ERA7	0.24136	0.131443	normal
A0A4W2ERW4	0.138742	-0.128168	normal
A0A4W2ESF0	0.000614493	0.661019	up
A0A4W2EST2	0.169571	0.685234	normal
A0A4W2ETA4	0.0103516	0.578332	up
A0A4W2ETI1	0.315046	-0.732386	normal
A0A4W2EU79	0.43655	0.23295	normal
A0A4W2EUH7	0.00353098	0.446512	up
A0A4W2EUL3	0.724511	-0.0829519	normal
A0A4W2EUZ7	0.553431	0.556549	normal
A0A4W2EV06	0.174523	0.292092	normal
A0A4W2EVG3	0.00186298	1.19285	up
A0A4W2EVK0	0.59302	0.155898	normal
A0A4W2EVT9	0.00218949	0.566365	up
A0A4W2EVV8	0.00441198	0.96585	up
A0A4W2EVZ8	0.014302	1.00803	up
A0A4W2EX32	0.246696	0.342712	normal
A0A4W2EXA7	0.00284152	1.73255	up
A0A4W2EXM9	0.143559	0.244236	normal
A0A4W2EXX4	0.00199045	-1.61846	down
A0A4W2EY58	0.551129	-0.281479	normal
A0A4W2EYE1	0.702593	-0.151493	normal
A0A4W2EYG8	0.00236466	-1.23713	down
A0A4W2EYV4	0.532744	-0.10327	normal
A0A4W2EZ36	0.482707	-0.077211	normal
A0A4W2EZA3	2.02114e-06	1.06414	up
A0A4W2EZY9	0.183169	0.233186	normal
A0A4W2F0A5	0.164365	-0.226221	normal
A0A4W2F0F5	0.071796	0.472641	normal
A0A4W2F0F7	0.00737959	0.462491	up
A0A4W2F0M0	0.743069	0.0737882	normal
A0A4W2F0Y4	0.0970874	-0.280108	normal
A0A4W2F139	0.109532	0.233236	normal
A0A4W2F1S6	0.00211278	-0.59185	down
A0A4W2F1T0	0.0188284	-1.06455	down
A0A4W2F1Z1	0.000292538	1.68188	up
A0A4W2F1Z9	0.0314601	0.317284	up
A0A4W2F2E0	0.379832	0.66301	normal
A0A4W2F2M9	0.166578	0.630124	normal
A0A4W2F335	0.000421388	1.22535	up
A0A4W2F354	0.092782	0.854502	normal
A0A4W2F374	0.00146044	1.41615	up
A0A4W2F3K6	0.0205241	0.183664	up
A0A4W2F475	0.45354	0.341175	normal
A0A4W2F4K2	0.0592662	0.224842	normal
A0A4W2F4L9	0.0388823	0.650496	up
A0A4W2F6U3	0.147618	0.513249	normal
A0A4W2F6Y4	0.0537107	0.820334	normal
A0A4W2F7L0	0.0293264	0.835471	up
A0A4W2F833	0.937395	0.0212651	normal
A0A4W2F8Q6	0.221153	-0.381859	normal
A0A4W2F9C0	0.0627217	-1.33388	normal
A0A4W2FAL4	0.487533	0.140075	normal
A0A4W2FAQ3	0.0244903	0.435628	up
A0A4W2FAV7	0.0964884	0.712752	normal
A0A4W2FAW8	0.00237264	0.620966	up
A0A4W2FBN5	0.634241	0.08601	normal
A0A4W2FC37	0.180895	0.269335	normal
A0A4W2FC97	0.0049603	0.417319	up
A0A4W2FD13	0.053291	0.328597	normal
A0A4W2FEF2	0.17178	0.389921	normal
A0A4W2FEJ5	0.0921081	0.53972	normal
A0A4W2FEQ7	0.0177482	1.0031	up
A0A4W2FH17	0.450734	0.196751	normal
A0A4W2FH19	0.0566173	0.45711	normal
A0A4W2FHR1	0.00426802	0.448566	up
A0A4W2FHT1	0.00614315	-0.419653	down
A0A4W2FIU4	0.0205059	1.11027	up
A0A4W2FK20	0.21229	0.104747	normal
A0A4W2FL35	0.00213352	0.678613	up
A0A4W2FLS8	0.054517	0.665917	normal
A0A4W2FLY6	0.0598652	1.23617	normal
A0A4W2FMF5	0.749989	-0.188647	normal
A0A4W2FMS9	0.771061	0.117628	normal
A0A4W2FP52	0.910147	0.0243233	normal
A0A4W2FPA8	0.72081	-0.248231	normal
A0A4W2FPB2	0.315183	-0.307193	normal
A0A4W2FQM4	0.0324133	0.490674	up
A0A4W2FQT7	0.054611	-0.659863	normal
A0A4W2FR65	0.90201	-0.0504708	normal
A0A4W2FRD1	0.0746647	-0.226588	normal
A0A4W2FSD4	0.688378	-0.0519395	normal
A0A4W2FSX4	0.309354	0.329228	normal
A0A4W2FT21	0.248399	-0.937393	normal
A0A4W2FTM9	0.240739	0.999177	normal
A0A4W2FTR7	1.24761e-05	0.919384	up
A0A4W2FUK5	0.000577185	1.36341	up
A0A4W2FUR4	0.281676	0.353238	normal
A0A4W2FV41	0.40409	-0.147093	normal
A0A4W2FV57	0.205739	0.391296	normal
A0A4W2FVS3	0.21292	0.137407	normal
A0A4W2FW16	0.417499	0.367391	normal
A0A4W2FXR4	0.00104295	0.558991	up
A0A4W2FY74	0.000859498	-0.700022	down
A0A4W2FY97	0.0149431	-0.386227	down
A0A4W2FZH3	0.145573	-0.824961	normal
A0A4W2G0N7	0.301235	0.173629	normal
A0A4W2G186	0.352601	-0.49165	normal
A0A4W2G2P4	0.000478645	1.32411	up
A0A4W2G3R7	0.344066	0.141785	normal
A0A4W2G4H0	0.000732412	0.736499	up
A0A4W2G576	0.000954659	-1.57796	down
A0A4W2G691	0.33133	0.301426	normal
A0A4W2G7H7	0.74043	-0.192069	normal
A0A4W2G7L9	0.00239699	1.57833	up
A0A4W2G9F7	0.311726	-0.543743	normal
A0A4W2G9L6	0.914226	0.0767225	normal
A0A4W2G9S9	0.901808	0.0161459	normal
A0A4W2GAI0	0.863725	0.098358	normal
A0A4W2GBH6	0.429221	0.115926	normal
A0A4W2GC03	0.985534	0.0052047	normal
A0A4W2GDM5	0.0836656	1.03592	normal
A0A4W2GFC5	0.0260419	0.219769	up
A0A4W2GFD3	0.474012	-0.50623	normal
A0A4W2GFV2	0.276599	0.339762	normal
A0A4W2GGV6	0.209884	0.682501	normal
A0A4W2GGW9	0.673201	0.19622	normal
A0A4W2GIW9	4.94305e-05	0.957617	up
A0A4W2GK10	0.335817	-0.0765751	normal
A0A4W2GLD1	0.089639	-0.250341	normal
A0A4W2GLH1	0.211482	-0.31625	normal
A0A4W2GN17	0.325832	-0.413284	normal
A0A4W2GN33	0.0124723	-0.428506	down
A0A4W2GNZ3	0.315367	-0.511279	normal
A0A4W2GP72	0.147793	0.637541	normal
A0A4W2GPG3	0.00195634	0.411712	up
A0A4W2GPM6	0.582485	0.2831	normal
A0A4W2GPU4	0.575753	-0.146772	normal
A0A4W2GPV1	0.0242371	0.303163	up
A0A4W2GQC8	0.543111	0.162697	normal
A0A4W2GQS1	0.154356	-0.160122	normal
A0A4W2GQW1	0.404579	0.161579	normal
A0A4W2GRF7	0.0147278	0.411809	up
A0A4W2GRR4	0.023417	0.424581	up
A0A4W2GRZ0	0.0660059	-0.233504	normal
A0A4W2GSB5	9.38418e-06	-0.816889	down
A0A4W2GSK0	0.315893	-0.258448	normal
A0A4W2GSP4	0.0735927	0.82933	normal
A0A4W2GT17	0.0976711	0.573797	normal
A0A4W2GT20	0.000697916	0.669245	up
A0A4W2GTX5	0.175467	0.429804	normal
A0A4W2GUU1	0.0465876	0.369477	up
A0A4W2GUV5	0.236621	-0.194661	normal
A0A4W2GVP7	0.0692183	0.338028	normal
A0A4W2GVT3	0.0753329	0.489953	normal
A0A4W2GVX2	0.00265067	0.831918	up
A0A4W2GWM3	0.00390377	0.702334	up
A0A4W2GWM6	0.095129	-0.398574	normal
A0A4W2GX46	0.172867	0.562931	normal
A0A4W2GZ57	0.764702	0.043355	normal
A0A4W2GZL4	0.330741	0.484379	normal
A0A4W2H081	0.802776	-0.169902	normal
A0A4W2H0F9	0.370661	-0.503424	normal
A0A4W2H0R4	0.549967	-0.207097	normal
A0A4W2H0W1	0.0426742	0.683889	up
A0A4W2H0X3	0.0127237	0.826473	up
A0A4W2H100	0.00565801	-1.71572	down
A0A4W2H1Z0	0.0081077	0.517108	up
A0A4W2H426	0.434992	0.181286	normal
A0A4W2H481	0.0274142	-0.770683	down
A0A4W2H5P5	0.0282665	-0.160927	down
A0A4W2H636	0.00487096	0.441512	up
A0A4W2H658	0.155322	0.371627	normal
A0A4W2H7N0	0.0119959	0.837146	up
A0A4W2H975	0.000309126	1.6647	up
A0A4W2HA65	0.329418	-0.349868	normal
A0A4W2HBN2	0.308281	0.395933	normal
A0A4W2HCM1	0.184164	0.445568	normal
A0A4W2HD25	0.0371764	1.18589	up
A0A4W2HDH2	0.463523	0.503911	normal
A0A4W2HDV3	0.00476202	0.341181	up
A0A4W2HDV8	0.000408384	0.821317	up
A0A4W2HE01	0.291035	0.267902	normal
A0A4W2HG44	0.773276	0.178584	normal
A0A4W2HGR6	0.143075	-0.685119	normal
A0A4W2HGZ3	0.296119	0.587352	normal
A0A4W2HHA6	0.11742	-0.601123	normal
A0A4W2HI81	0.240371	0.327276	normal
A0A4W2HIQ9	0.0085705	2.19571	up
A0A4W2HIY1	0.597139	0.198674	normal
A0A4W2HJ99	0.0551126	-0.377889	normal
A0A4W2HKG6	3.64332e-08	0.861118	up
A0A4W2HLL4	0.0423371	0.462857	up
A0A4W2HM32	0.141811	-0.160283	normal
A0A4W2HMB8	0.347888	0.460037	normal
A0A4W2HMZ0	0.000331574	0.511538	up
A0A4W2HN89	0.92524	0.0464443	normal
A0A4W2HN98	0.237667	0.573978	normal
A0A4W2HNC7	0.354264	-1.9732	normal
A0A4W2HP58	0.000274706	0.971734	up
A0A4W2HPP0	0.443093	-0.393944	normal
A0A4W2HQ47	0.144793	0.594854	normal
A0A4W2HQZ0	0.614133	-0.0778836	normal
A0A4W2HR16	0.685757	0.134922	normal
A0A4W2HR77	0.00751158	0.475215	up
A0A4W2HRA6	0.0868405	0.95133	normal
A0A4W2HRE3	0.766063	0.0863707	normal
A0A4W2HRF0	0.77508	-0.0227765	normal
A0A4W2HS31	0.428162	-0.189942	normal
A0A4W2HT96	0.059919	-0.243714	normal
A0A4W2HTB9	0.179015	1.53158	normal
A0A4W2HTI7	0.00172191	0.475936	up
A0A4W2HTU2	0.599462	-0.110824	normal
A0A4W2HTZ0	0.000503058	-1.49781	down
A0A4W2HVP3	0.000155419	0.690282	up
A0A4W2HVX9	0.0781901	0.586919	normal
A0A4W2HVY5	0.957314	0.00608686	normal
A0A4W2HWK0	0.140158	0.377545	normal
A0A4W2HWY9	0.0645633	0.19391	normal
A0A4W2HXT0	0.01867	0.806724	up
A0A4W2HXV1	0.205456	0.204191	normal
A0A4W2HXY3	0.2579	-0.0888773	normal
A0A4W2HYI3	0.0121642	-0.620073	down
A0A4W2HYK5	0.0424962	-0.345042	down
A0A4W2HZ36	0.521749	0.0782464	normal
A0A4W2HZE0	0.0173273	0.832064	up
A0A4W2HZH9	0.0386255	-0.536126	down
A0A4W2HZT8	0.0495117	1.1064	up
A0A4W2I319	2.97696e-05	1.61727	up
A0A4W2I344	0.246299	0.365302	normal
A0A4W2I4E8	0.794702	-0.0579534	normal
A0A4W2I4R9	0.0129416	-0.953861	down
A0A4W2I583	0.267027	0.927665	normal
A0A4W2I5B2	0.74507	0.139606	normal
A0A4W2I5R4	0.00895732	0.605472	up
A0A4W2I5W2	0.00327307	0.551333	up
A0A4W2I843	0.025288	0.642397	up
A0A4W2I9H1	0.407174	-0.234506	normal
A0A4W2I9K2	0.0172539	-0.804501	down
A0A4W2I9T7	0.00417493	0.517553	up
A0A4W2I9Y8	0.523982	0.0932267	normal
A0A4W2IA03	0.0234894	0.807107	up
A0A4W2IAY1	0.000133032	3.535	up
A0A4W2IB21	0.0500122	-0.26902	normal
A0A4W2IB54	0.0951689	-0.143525	normal
A0A4W2IBG9	0.0620432	1.38749	normal
A0A4W2ICC9	0.0360512	0.72627	up
A0A4W2ICU0	0.00105521	0.537029	up
A0A4W2IDJ6	0.00104412	0.770143	up
A0A4W2IDQ1	2.26455e-06	0.959771	up
A0A4W2IE70	0.00404686	-0.630287	down
A0A4W2IE73	0.749172	0.0583079	normal
A0A4W2IEL6	0.000523657	0.780361	up
A0A4W2IFP1	0.068884	0.99269	normal
A0A4W2IHW3	0.901844	-0.043277	normal
A0A4W2IIL9	0.463278	0.142335	normal
A0A4W2IJB6	0.65675	-0.134338	normal
A0A4W2IKA2	0.431514	-0.143204	normal
A0A4W2IKE9	0.608229	-0.343878	normal
A0A4W2IKM7	0.000854293	0.595838	up
A0A4W2IL43	0.906104	-0.0451001	normal
A0A4W2IM98	0.915626	-0.0225149	normal
A0A4W2IMA0	0.17143	-0.756901	normal
A0A4W2IMG9	0.00878839	1.18333	up
A0A4W2IMM7	0.294167	0.561871	normal
A0A4W2IMP8	0.00190966	-0.901875	down
A0A4W2INI1	0.0245661	0.57984	up
A0A4W2INQ3	0.00698183	1.08893	up
A0A4W2INV2	0.986245	0.00320539	normal
A0A4W2IPM2	0.410798	0.400821	normal
A0A4W2IQV0	0.0841049	0.613294	normal
A0A4W2IRD0	0.00689196	0.356685	up
A0A4W2IRM5	0.0639149	0.615519	normal
A0A4W2ISQ7	0.790457	0.0970822	normal
A0A6B9SBF6	0.506103	-0.52682	normal
A0A6B9SBM1	0.0495832	-0.328085	down
A0A6B9SBN3	0.973604	0.0119057	normal
A0A6B9SBR3	0.476212	0.321678	normal
A0A6B9SBR8	0.0168909	-0.583491	down
A0A6B9SBT2	0.0450704	-0.461491	down
A0A6B9SDW4	0.655579	-0.151158	normal
A0A6B9SE37	0.829029	-0.0395743	normal
A0A6B9SE85	0.76702	0.139173	normal
A0A6B9SED3	0.859948	-0.0711323	normal
A0A6B9SEE4	0.990451	0.00430064	normal
A0A6B9SEF7	0.225868	-0.564836	normal
A0A6B9SF33	0.00454357	-1.11095	down
A0A6B9SF49	0.769647	-0.213135	normal
A0A8J2MXB9	0.791443	0.0504031	normal
A0A8J8XQC3	0.000232029	0.702534	up
A0A8J8YBH4	0.000192398	0.621907	up
A0A934P9F5	0.0779745	0.502457	normal
A0A934PAZ7	0.0218707	-0.765055	down
A1A4L7	0.163946	-0.760589	normal
A1A4P5	0.00074036	-0.671643	down
A2VDZ9	2.50824e-05	1.73881	up
A3KMV2	0.0481319	0.496006	up
A4FUZ3	0.0625882	0.541195	normal
A4FV78	0.096209	0.861897	normal
A4FV94	0.162656	-4.42349	normal
A4IFG0	0.441115	-0.311501	normal
A5D7E8	0.000250625	-0.324609	down
A5D7J6	0.459632	0.136427	normal
A5D9E7	0.0121881	0.711859	up
A5PJI6	0.208075	0.154431	normal
A5PJM2	0.92859	-0.0324364	normal
A5PJR4	0.283787	0.27477	normal
A5PK96	0.196815	-0.177475	normal
A6QLD3	2.09343e-05	2.2641	up
A6QLG1	0.645051	0.335135	normal
A6QLJ8	0.945478	0.0112242	normal
A6QM09	0.0178083	-0.366301	down
A6QNL5	0.357498	0.588502	normal
A6QNW7	0.953799	-0.0213421	normal
A6QP52	0.000300097	0.715683	up
A6QPY8	0.530475	-0.328762	normal
A6QQL4	0.000311558	1.56449	up
A7MB35	0.0908348	0.24552	normal
A7YY43	0.000794699	0.660369	up
B0JYL8	0.30982	-0.198158	normal
D3JUI8	0.582636	-0.0973894	normal
D4QBB4	0.0413524	-0.288995	down
E1B8K6	0.0761605	0.297581	normal
E1BB91	0.29791	-0.955362	normal
E1BDJ9	0.735097	0.159066	normal
E1BEG2	0.499117	-0.287297	normal
E1BF23	0.0391014	0.48277	up
E1BHQ9	0.403994	0.338258	normal
E1BHR3	0.0236175	1.06539	up
E1BKI4	0.795873	0.145931	normal
E1BL29	0.235949	-0.280613	normal
E1BLN7	0.963585	0.0175575	normal
E1BMW9	0.0249632	-1.04814	down
F1MB08	0.868408	0.0163345	normal
F1MBI1	0.807421	0.0713979	normal
F1MC11	0.0561994	-2.50832	normal
F1MCT8	0.583954	0.107796	normal
F1MD66	1.66267e-05	2.15042	up
F1ME15	0.313983	0.0992829	normal
F1MHQ4	0.00144376	2.29508	up
F1MHR3	0.0118283	1.25661	up
F1MJW7	0.00671522	0.702336	up
F1MLW8	0.00170179	-1.05649	down
F1MM07	1.35409e-05	-1.02461	down
F1MMK7	0.0376432	0.78172	up
F1MMK9	5.46582e-06	0.858058	up
F1MTZ0	0.209511	-0.344776	normal
F1MU79	0.284912	0.574158	normal
F1MUZ9	0.0140929	0.759943	up
F1MWU9	0.222329	0.500612	normal
F1MX69	0.000610894	1.36723	up
F1MZ46	0.00248542	0.863519	up
F1MZ96	0.00256154	0.445359	up
F1MZE4	0.130351	-0.548208	normal
F1MZL0	0.964618	0.00734608	normal
F1N0F7	0.0346748	1.0057	up
F1N0H3	0.195132	0.97777	normal
F1N206	0.510942	0.0728804	normal
F1N2I5	0.0103687	0.294333	up
F1N3H1	0.140907	0.384584	normal
F1N789	0.000475327	1.10958	up
F2Z4J7	0.0125777	1.26031	up
F6QND5	0.208949	0.129962	normal
G3MY56	0.00637546	1.34833	up
G3MZU6	0.726269	0.168702	normal
G3N016	0.646459	0.101987	normal
G3N0V0	0.000559662	-0.645942	down
G3N0V2	0.0609307	-2.98152	normal
G3N2L2	0.50268	0.558571	normal
G3N2M8	0.475625	0.227877	normal
G3X6N3	3.21048e-05	-0.701313	down
G5E513	0.298072	0.163311	normal
G5E534	0.69684	0.229556	normal
G5E5C8	0.528447	0.297233	normal
G5E5K1	0.571178	-0.173951	normal
G5E6M7	0.00090483	-1.14086	down
O11993	0.806619	0.202804	normal
O46375	0.00439615	-0.582828	down
O97680	0.531502	-0.161536	normal
P00171	0.00188405	1.38093	up
P00426	0.00844197	0.804845	up
P00435	0.814424	0.0238028	normal
P00514	0.00423614	0.675062	up
P00515	0.144483	0.333861	normal
P00727	0.377538	-0.125864	normal
P00760	0.754674	-0.213012	normal
P01045	0.629766	0.0746899	normal
P01250	0.0217528	1.0455	up
P01966	0.190455	-0.237591	normal
P02510	2.71632e-08	1.07763	up
P02584	0.00443122	0.435009	up
P04394	0.0087195	0.52354	up
P10096	0.452413	-0.106282	normal
P11116	0.254597	0.123085	normal
P12624	0.304767	-0.442206	normal
P12763	0.0141703	0.508971	up
P13272	0.00104374	0.868516	up
P13696	0.430146	-0.11267	normal
P15467	0.64631	-0.23635	normal
P15497	0.000720367	1.60981	up
P16116	0.241395	0.136412	normal
P17697	0.118242	1.23016	normal
P19427	0.9811	-0.0037689	normal
P20000	0.0378557	-0.31038	down
P20004	0.184321	0.12706	normal
P22226	0.887083	-0.0343875	normal
P23805	0.25638	-0.470233	normal
P23934	0.15979	-0.572332	normal
P28800	0.0965734	0.321647	normal
P28801	0.302619	0.242027	normal
P30086	0.178106	0.483707	normal
P37141	0.122466	1.76506	normal
P42899	0.160924	-0.281131	normal
P48427	0.832742	-0.0544592	normal
P48616	4.7405e-06	1.16064	up
P48644	0.201852	-0.16706	normal
P60712	0.0567403	-0.541233	normal
P62935	0.269037	0.133545	normal
P68138	0.000909531	-0.779914	down
P68509	0.00167859	1.83595	up
P81623	0.576757	-0.0465518	normal
Q02373	0.418124	0.444918	normal
Q02379	0.181901	-0.187007	normal
Q04467	0.0466221	-0.338007	down
Q05443	0.000128409	1.24895	up
Q08DN8	0.0306919	0.857435	up
Q08DQ6	0.0281228	0.98282	up
Q08E32	0.243964	0.312136	normal
Q09430	0.543966	0.131257	normal
Q0III9	0.254609	-1.21345	normal
Q0P565	0.497864	0.133368	normal
Q0P569	0.0955085	1.05698	normal
Q0P5A1	0.0409042	0.839554	up
Q0VCH0	8.51946e-05	1.60055	up
Q0VCI8	0.347112	-0.17086	normal
Q0VCM0	0.964668	-0.0227708	normal
Q0VCQ9	0.00955154	1.08899	up
Q0VCX2	0.29494	-0.161542	normal
Q0VCY1	0.00107278	1.30049	up
Q0VFX8	0.000149179	1.20218	up
Q148D3	0.197784	0.200811	normal
Q148H2	0.278505	0.116722	normal
Q17QZ6	0.0645238	0.495964	normal
Q1JPA2	0.367495	0.255591	normal
Q1JPH6	0.00140317	0.572465	up
Q1LZB6	0.172764	-0.899334	normal
Q1RMN8	0.38261	-0.230885	normal
Q27965	0.0657258	0.160714	normal
Q28009	0.111511	-0.338805	normal
Q29437	0.0141622	-0.940921	down
Q29443	0.436251	-0.522215	normal
Q29RK4	0.000921369	0.423793	up
Q2HJ33	0.653826	-0.0715761	normal
Q2HJB0	0.791137	-0.0961092	normal
Q2HJH9	0.753267	0.0172833	normal
Q2KI61	0.0582182	-0.310063	normal
Q2KII4	0.0826871	2.22708	normal
Q2KIV8	0.0304027	-0.418191	down
Q2KJH4	0.540712	0.0993546	normal
Q2TBG8	4.1475e-06	0.892155	up
Q2TBX1	0.578508	-0.148256	normal
Q2YDE4	0.692354	-0.130606	normal
Q32KR9	0.539675	-0.307663	normal
Q32KU9	0.0433737	0.579646	up
Q32LC3	0.490598	0.262877	normal
Q32LE5	0.103319	0.365985	normal
Q32LG3	0.00521288	0.337389	up
Q32PA4	0.989115	-0.00338995	normal
Q32PB8	0.0170502	-0.881892	down
Q32PE9	0.712204	0.082269	normal
Q32T06	0.502599	-0.101401	normal
Q3MHF7	0.906853	0.0832109	normal
Q3MHL4	0.943652	-0.0118146	normal
Q3MHL9	0.891924	0.0491511	normal
Q3MHM5	0.00279178	1.13138	up
Q3MHP1	0.0017235	0.540152	up
Q3MHR3	0.169025	-0.696466	normal
Q3MHR5	0.934459	-0.0184926	normal
Q3MHY1	0.000263341	0.804043	up
Q3SWX1	0.957078	-0.0144211	normal
Q3SX06	4.12635e-08	2.44882	up
Q3SX08	0.398893	0.231719	normal
Q3SX44	0.118517	0.369706	normal
Q3SZ19	0.759586	0.114778	normal
Q3SZ62	0.238556	0.503316	normal
Q3SZ96	0.207113	0.165688	normal
Q3SZA0	0.51955	0.394231	normal
Q3SZI0	0.449264	-0.629082	normal
Q3SZR3	0.0137174	2.59374	up
Q3SZR8	0.00405635	-0.672913	down
Q3T094	2.12856e-05	1.41137	up
Q3T0B6	0.283013	0.804444	normal
Q3T0D0	0.0123003	0.685414	up
Q3T0E0	0.0348289	0.894637	up
Q3T0F9	0.118694	0.100262	normal
Q3T0G5	0.000725799	0.755608	up
Q3T0L2	0.442127	0.321628	normal
Q3T0Q4	0.0654579	0.2948	normal
Q3T0V7	0.291702	-0.198214	normal
Q3T0W4	4.91735e-06	2.3276	up
Q3T108	0.255607	-0.220293	normal
Q3T114	0.296999	0.345986	normal
Q3T145	0.0292238	0.317301	up
Q3T172	0.88684	-0.0756387	normal
Q3ZBD7	0.835011	0.0498382	normal
Q3ZBF7	0.900468	0.0353501	normal
Q3ZBL1	0.893276	0.0293669	normal
Q3ZBT5	0.00148647	1.19447	up
Q3ZBX5	0.577249	-0.0920094	normal
Q3ZC22	0.279533	0.475797	normal
Q3ZC55	0.507622	-0.662399	normal
Q3ZCC8	0.974007	0.00420312	normal
Q3ZCG6	0.909985	-0.0351962	normal
Q3ZCH9	0.802729	0.10036	normal
Q3ZCL8	0.122672	-0.455908	normal
Q56JV9	0.671133	-0.10875	normal
Q5BIN5	0.16603	-0.250755	normal
Q5E946	0.0780771	0.197925	normal
Q5E947	0.0155155	0.358998	up
Q5E966	0.515257	-0.369086	normal
Q5E987	0.067115	0.686915	normal
Q5E992	0.425595	-0.391143	normal
Q5E994	0.863933	-0.0816807	normal
Q5E9A3	0.00141776	0.792409	up
Q5E9B3	0.217559	0.404719	normal
Q5E9K0	0.0186409	0.746947	up
Q5EAC9	0.0153365	1.08124	up
Q5XL27	0.466042	0.130919	normal
Q6T8D8	0.000694734	0.73504	up
Q7M312	0.406012	-0.190395	normal
Q7M365	0.288484	0.366663	normal
Q7SIH1	0.519352	-0.143212	normal
Q862I1	0.198235	0.376438	normal
Q862S5	0.396056	-0.231775	normal
Q95121	0.0136582	0.449232	up
Q9BGI2	0.0025457	-0.685036	down
Q9TRQ0	0.410765	0.362107	normal
Q9TS73	0.195349	-0.76566	normal
Q9TS74	0.209602	0.379684	normal
Q9TS85	0.663966	0.192735	normal
T2D304	0.979494	0.0203522	normal
