# Supplementary material for: Complementary Muscle Metabolomics and Proteomics of Muscle in Cows With Post‐Calving Ketosis
Source: J Vet Intern Med. 2025 Sep 30;39(6):e70214. doi: 10.1111/jvim.70214 (PMC12481043; doi:10.1111/jvim.70214)
Supplement: Supplementary file 5 — Table S5: Differentially produced metabolite screening for pathway assessment recognized by GC/MS in the muscle biopsies of CK and Con (n = 6). FC = fold change; RT = retention time; m/z = mass to charge ratio; VIP = variable importance projection. Con and CK represent the healthy and clinical ketosis cows, respectively. + and −: abundance increased and decreased. Padj is the P value corrected by FDR = 0.05. [file JVIM-39-e70214-s001.xlsx]

## Sheet: Sheet1
#ID	Metabolite	FC	Padj	VIP	m/z	Trend
neg_104	10-Nitrolinoleate	23.6313	0.000937892	1.21392	325.225	+
neg_105	Suberic acid	1.21425	0.00481054	1.03315	174.089	+
neg_108	(15Z)-9,12,13-Trihydroxy-15-octadecenoic acid	2.924	6.14655e-06	1.29375	330.241	+
neg_109	(+/-)9-HpODE	9.36897	6.32157e-05	1.28903	312.23	+
neg_11	8Z,11Z,14Z-Eicosatrienoic acid	2.03195	8.74608e-07	1.2884	306.256	+
neg_116	Ofloxacin impurity E	0.173104	5.11149e-09	1.31838	347.128	-
neg_118	N-[4-(2-Anilino-2-oxoethyl)-7-hydroxy-8-(hydroxymethyl)-4a,8-dimethyl-4,4a,5,6,7,8,8a,9-octahydronaphtho[2,3-d][1,3]thiazol-2-yl]-4-fluorobenzamide	2.43486	6.82297e-06	1.27902	537.21	+
neg_12	10(E),12(Z)-Conjugated linoleic acid	1.51145	0.00186776	1.14404	280.24	+
neg_122	(2E)-3-[4-({2-O-[(2S,3R,4R)-3,4-Dihydroxy-4-(hydroxymethyl)tetrahydro-2-furanyl]-β-D-glucopyranosyl}oxy)-3-methoxyphenyl]acrylic acid	0.289651	0.00106852	1.19977	488.153	-
neg_125	1-[3-(Methylsulfanyl)phenyl]-3-({(2R,4S,5S)-5-[(4-phenyl-1-piperazinyl)methyl]-1-azabicyclo[2.2.2]oct-2-yl}methyl)urea	2.12273	9.70698e-05	1.18664	479.272	+
neg_127	(1R,9R)-5-Cyclohexyl-6-oxo-N-phenyl-7,11-diazatricyclo[7.3.1.02,7]trideca-2,4-diene-11-carboxamide	2.5614	7.02225e-05	1.23514	391.226	+
neg_128	16,17-Dihydroxykauran-18-oic acid	1.31851	0.00590784	1.02955	336.23	+
neg_13	Pyruvic acid	0.482273	6.05778e-06	1.24196	88.016	-
neg_130	2-Methylbenzoic acid	2.03009	0.000182608	1.2469	136.052	+
neg_133	N-[(1S,2S,8S,8aS)-8-Hydroxy-1,4a-dimethyl-7-{(2S)-1-oxo-1-[(2-pyridinylmethyl)amino]-2-propanyl}decahydro-2-naphthalenyl]-2-pyridinecarboxamide	1.881	3.19299e-05	1.25801	464.279	+
neg_137	trans-Petroselinic acid	2.33998	1.93562e-06	1.29253	282.256	+
neg_139	(1R,9R)-N-(2-Methoxyphenyl)-6-oxo-3-[4-(trifluoromethoxy)phenyl]-7,11-diazatricyclo[7.3.1.02,7]trideca-2,4-diene-11-carboxamide	0.574719	9.31495e-07	1.28777	499.172	-
neg_14	UDP-N-acetylglucosamine	1.31352	7.32174e-05	1.22364	607.082	+
neg_141	(1R,2R,3R,3aS,5aS,6R,7R,10R,10aR,10cR)-1,2,6,7-Tetrahydroxy-3,7,10a,10c-tetramethyl-4-oxo-2,3,3a,4,5a,6,6a,7,10,10a,10b,10c-dodecahydro-1H-phenanthro[10,1-bc]furan-10-yl β-D-glucopyranoside	0.574726	0.000736271	1.12631	530.236	-
neg_142	2,5-di-tert-Butylhydroquinone	1.24218	0.00380066	1.01583	222.162	+
neg_144	4-(tert-Butyl)-N-{4-[3,5-bis(tert-butyl)-1H-pyrazol-1-yl]phenyl}benzamide	0.579466	2.90872e-05	1.2756	431.294	-
neg_145	2-[(2S,3R,4S,5R)-5-(Acetamidomethyl)-3,4-dihydroxytetrahydro-2-furanyl]-N-benzyl-N-methylacetamide	2.40035	0.00511822	1.10087	336.169	+
neg_146	(6S)-N-(4-Chlorobenzyl)-5-(2-thienylmethyl)-4,5,6,7-tetrahydro-1H-imidazo[4,5-c]pyridine-6-carboxamide	0.757456	0.00411715	1.04107	386.097	-
neg_148	Prostaglandin F3α	1.54356	0.000836395	1.10296	352.225	+
neg_151	N-({(1S,4S,6S)-6-Isopropyl-3-methyl-4-[2-(4-methyl-1-piperazinyl)-2-oxoethyl]-2-cyclohexen-1-yl}methyl)cyclohexanecarboxamide	0.889163	0.000535804	1.13479	417.336	-
neg_152	(2Z)-2-Octyl-2-pentenedioic acid	1.43511	0.00376141	1.09333	242.152	+
neg_153	4-Amino-5-[5-(3,4-dichlorophenyl)-1H-pyrazol-3-yl]-2,6-dimethyl-2,3-dihydropyridazin-3-one	0.465193	0.00207112	1.11848	349.05	-
neg_155	Methylmalonic acid	1.28603	0.00273314	1.03664	118.027	+
neg_158	N-Cyclopropyl-2-[(3R,4S)-3-({5-[(phenylsulfanyl)methyl]-1,2-oxazol-3-yl}methyl)-4-piperidinyl]acetamide	6.73808	9.69669e-05	1.24913	385.182	+
neg_159	1-[1-({(3R,4S)-3-[(5-Butyl-1,2-oxazol-3-yl)methyl]-4-piperidinyl}acetyl)-4-piperidinyl]-1,3-dihydro-2H-benzimidazol-2-one	2.65052	0.000172152	1.25393	479.29	+
neg_162	Bromacil	2.22306	5.1256e-05	1.25659	260.016	+
neg_163	[(1S,4S,5S)-5-Isopropyl-4-{[(3-methoxypropanoyl)amino]methyl}-2-methyl-2-cyclohexen-1-yl]acetic acid	0.563388	1.84522e-06	1.28309	311.21	-
neg_165	Lauric acid	1.26815	0.000526829	1.13084	200.178	+
neg_166	N-{(1S,2S,8S,8aS)-7-[(2S)-1-(Benzylamino)-1-oxo-2-propanyl]-8-hydroxy-1,4a-dimethyldecahydro-2-naphthalenyl}-2-pyridinecarboxamide	3.06107	4.38577e-05	1.27743	463.283	+
neg_167	N-[(1S,3aS,5S,7aR)-5-Hydroxy-7a-{3-[4-(2-methoxyphenyl)-1-piperazinyl]-3-oxopropyl}-3,3,5-trimethyloctahydro-1H-inden-1-yl]nicotinamide	1.53405	0.00215374	1.07942	548.336	+
neg_168	ADB-CHMICA	1.25849	0.000821245	1.11198	369.242	+
neg_169	N1-{1-[2-(Cyclohexylanilino)-2-oxoethyl]-4-piperidyl}benzamide	4.02357	6.73711e-06	1.28581	419.257	+
neg_17	Docosahexaenoic acid	2.2117	6.32231e-05	1.27225	328.24	+
neg_171	3-(4-Methoxyphenyl)-5-(3-nitrophenyl)-2-(trifluoromethyl)pyrazolo[1,5-a]pyrimidin-7(4H)-one	0.636821	6.43998e-05	1.22139	430.089	-
neg_173	(9Z,12Z)-6,8-Dihydroxy-9,12-octadecadienoic acid	2.65198	7.86877e-06	1.28903	312.23	+
neg_174	Arachidoyl glycine	1.50193	0.000582995	1.15058	369.324	+
neg_175	(1R,9R)-5-(1-Benzothiophen-2-yl)-N-(2-methoxyphenyl)-6-oxo-7,11-diazatricyclo[7.3.1.02,7]trideca-2,4-diene-11-carboxamide	0.55846	3.57091e-06	1.26007	471.162	-
neg_18	Azelaic acid	1.63732	5.42447e-07	1.27702	188.105	+
neg_180	N-{4-[(2R,3R)-3-(Hydroxymethyl)-4-methyl-5-oxo-2-morpholinyl]phenyl}-5-methyl-1,2-oxazole-3-carboxamide	2.89566	4.60839e-05	1.27205	345.132	+
neg_181	D-Mannitol 1-phosphate	1.69657	0.000117405	1.21871	262.045	+
neg_182	N-{[(1S,4S,6S)-6-Isopropyl-3-methyl-4-{2-oxo-2-[(3-pyridinylmethyl)amino]ethyl}-2-cyclohexen-1-yl]methyl}-3,3-dimethylbutanamide	0.358886	1.0463e-05	1.26553	413.304	-
neg_183	L-Homocystine	0.346936	0.000449133	1.21328	268.055	-
neg_184	Hexanoic acid	1.35198	0.000183196	1.16661	116.084	+
neg_186	Disperse orange 3	1.45272	4.22796e-05	1.26995	242.08	+
neg_187	5-(4-Methoxyanilino)-5-oxo-3-(3,4,5-trimethoxyphenyl)pentanoic acid	1.85763	0.00209836	1.13762	403.163	+
neg_189	5-Fluoro AMB metabolite 6	2.50317	0.000332738	1.1576	361.164	+
neg_190	(2E)-3-(4-Acetoxy-2,3-dihydroxy-2,5,5,8a-tetramethyldecahydro-1-naphthalenyl)acrylic acid	1.49154	0.000480384	1.13898	354.204	+
neg_193	N'1-(4-Chlorobenzoyl)-2-[(2,3,4,5,6-pentamethylbenzyl)thio]ethanohydrazide	0.356378	1.45386e-07	1.31096	404.133	-
neg_195	N4-Acetylsulfamethoxazole	0.674606	1.74701e-05	1.2384	295.063	-
neg_196	Inosine-5'-monophosphate (IMP)	0.475843	0.00181807	1.12672	348.047	-
neg_20	2,6-di-tert-Butylphenol	1.37853	0.00128336	1.11473	206.167	+
neg_201	DL-5-Methoxytryptophan	0.76256	5.5036e-06	1.24849	234.1	-
neg_202	Purine	0.809811	0.000381093	1.15194	120.044	-
neg_207	N-(1,3-Benzodioxol-5-yl)-2-{4-[5-(trifluoromethyl)pyridin-2-yl]piperazino}acetamide	0.394657	3.04851e-06	1.29415	408.141	-
neg_21	L-Aspartic acid	1.55074	0.00274063	1.13573	133.038	+
neg_211	Etoglucid	1.07796	0.00134929	1.07566	262.142	+
neg_213	(2R,2'R,3R,4'R,4a'R,5S,5'S,6'R,8a'S)-5'-(Carboxymethyl)-5'-formyl-5-(3-furyl)-2,4',6'-trihydroxy-2',8a'-bis(hydroxymethyl)octahydro-2'H-spiro[furan-3,1'-naphthalene]-4a'(5'H)-carboxylic acid	0.495904	1.67742e-08	1.30525	498.174	-
neg_214	7,8-Dihydroxy-3,5-dioxo-9-(sulfooxy)-1,2,3,5-tetrahydrocyclopenta[c]isochromene-1-carboxylic acid	1.70876	1.1472e-05	1.24779	371.979	+
neg_215	2-(alpha-D-mannosyl)-D-glyceric acid	1.6504	2.47454e-07	1.29119	268.079	+
neg_217	1-(2-Ethoxyethyl)-2-(4-methyl-1,4-diazepan-1-yl)-1H-benzimidazol-5-ol	0.553632	2.05412e-05	1.26503	318.206	-
neg_218	Pelargonidin	0.429504	3.37783e-07	1.32302	271.061	-
neg_219	Phoslactomycin B	0.650588	2.26732e-05	1.24286	513.249	-
neg_220	Tenofovir alafenamide	0.296922	5.83952e-12	1.32337	476.194	-
neg_222	Minocycline	0.664302	0.000322954	1.19394	457.185	-
neg_226	chi,chi-Caroten-18-ol	0.399373	0.000313776	1.25131	544.371	-
neg_228	2DW6SEL94L	0.683472	0.000553401	1.12316	377.222	-
neg_229	(3S)-3-Hydroxy-2-methyl-4-[(7-oxo-7H-furo[3,2-g]chromen-4-yl)oxy]-2-butanyl β-D-glucopyranoside	1.71171	8.38813e-05	1.21955	466.148	+
neg_23	Palmitic acid	1.08943	0.0022603	1.04828	256.24	+
neg_230	Glycerol 3-phosphate	0.341948	8.93102e-07	1.28377	172.014	-
neg_232	ethyl dibunate	1.6663	0.000367492	1.18601	348.176	+
neg_234	LPC 16:0; [M+FA-H]-	1.55449	1.05053e-05	1.25761	495.332	+
neg_236	Equisetin	0.723226	0.000216458	1.24951	373.225	-
neg_238	LPC 18:1; [M+FA-H]-	1.69639	5.98161e-05	1.23813	521.348	+
neg_243	LPI 18:0; [M-H]-	1.84329	0.00110878	1.1528	600.327	+
neg_246	Carbenicillin	0.454333	6.13393e-07	1.30837	378.089	-
neg_247	Clotiapine	1.59554	1.92809e-07	1.30421	343.091	+
neg_249	6-Hydroxy-3,4a,5-trimethyl-2-oxo-2,4,4a,5,6,7,8,8a,9,9a-decahydronaphtho[2,3-b]furan-4-yl 3-chloro-2-hydroxy-2-methylbutanoate	0.615073	3.85789e-05	1.22232	400.165	-
neg_25	all-cis-4,7,10,13,16-Docosapentaenoic acid	1.95945	2.22528e-05	1.25323	330.256	+
neg_250	Glucotropeolin	1.7619	0.00306348	1.04455	408.042	+
neg_251	1,4-Anhydro-6-O-dodecanoyl-2,3-bis-O-(2-hydroxyethyl)-D-glucitol	0.580644	5.10493e-05	1.27382	434.288	-
neg_252	LPE 18:0; [M-H]-	2.21002	8.33482e-08	1.30554	481.317	+
neg_254	1-Oxo-1,2,4-butanetricarboxylic acid	2.40524	1.84621e-08	1.29856	204.027	+
neg_255	LPE 20:4; [M-H]-	2.41083	0.000173711	1.24714	501.286	+
neg_257	(2S)-1-Hydroxy-3-[(9Z)-9-tetradecenoyloxy]-2-propanyl (4Z,7Z,10Z,13Z,16Z,19Z)-4,7,10,13,16,19-docosahexaenoate	0.462176	2.13174e-06	1.27385	610.46	-
neg_258	etoricoxib	1.29264	0.00158531	1.09639	358.054	+
neg_259	Triazolam	1.49778	0.00162248	1.06072	342.044	+
neg_262	Micronomicin	3.35146	3.96856e-05	1.28461	463.301	+
neg_263	(2R)-1-(Icosanoyloxy)-3-(phosphonooxy)-2-propanyl (7Z,10Z,13Z,16Z)-7,10,13,16-docosatetraenoate	0.424717	2.31389e-06	1.28124	780.567	-
neg_264	Sakuranin	1.31538	0.00643187	1.00011	448.137	+
neg_265	Levosimendan	0.374757	1.47482e-05	1.28432	280.107	-
neg_266	Dhurrin	0.34822	3.56116e-09	1.30814	311.101	-
neg_267	Candoxatril	8.42507	2.55917e-06	1.31622	515.288	+
neg_268	arg-gln	1.71436	0.00172815	1.14994	302.17	+
neg_27	Stearic acid	1.38293	3.2825e-06	1.27562	284.272	+
neg_270	Botrydial	1.95396	0.00845837	1.0271	310.178	+
neg_272	O-Demethylpuromycin	1.29901	0.000313055	1.15994	457.207	+
neg_274	[N'-{5-[Acetyl(hydroxy-kappaO)amino]pentyl}-N-[5-({4-[(5-aminopentyl)(hydroxy-kappaO)amino]-4-oxobutanoyl}amino)pentyl]-N-(hydroxy-kappaO)succinamidato(3-)]iron	1.39528	0.00220678	1.08131	613.265	+
neg_275	cefl+renam	0.735873	0.00189933	1.09821	556.132	-
neg_276	5,7-Dihydroxy-2-(4-hydroxyphenyl)chromenium	0.798671	1.6918e-07	1.29315	255.066	-
neg_278	LPI 20:4; [M-H]-	1.81801	0.00279366	1.04202	620.296	+
neg_280	Bicol	0.290732	1.0707e-07	1.31548	361.131	-
neg_282	LPI 18:1; [M-H]-	2.00244	0.000829232	1.12902	598.312	+
neg_283	(2R)-1-(Pentadecanoyloxy)-3-(phosphonooxy)-2-propanyl (8Z,11Z,14Z)-8,11,14-icosatrienoate	0.476429	0.000871749	1.15784	684.473	-
neg_287	2-Chloro-5-(2-chlorobenzyl)-4,5,6,7-tetrahydrothieno[3,2-c]pyridine	1.8127	2.23869e-05	1.22695	297.015	+
neg_288	N-[(2E)-3-(3,4-Dihydroxyphenyl)-2-propenoyl]tryptophan	1.64941	2.04113e-05	1.2701	366.122	+
neg_289	3,5-Dinitroguaiacol	0.638766	1.09235e-06	1.27109	214.023	-
neg_29	Threonine	1.77092	1.92692e-09	1.31248	119.058	+
neg_290	Epigallocatechin	0.532283	1.09564e-08	1.31907	306.074	-
neg_292	LPC 18:0; [M+FA-H]-	1.69434	5.11584e-07	1.27963	523.364	+
neg_293	LPI 20:3; [M-H]-	2.56444	0.000195505	1.16312	622.312	+
neg_294	5015H744JQ	0.246874	3.47944e-11	1.32057	411.142	-
neg_296	Trichothec-9-ene-3-α,4-β,8-α,15-tetrol, 12,13-epoxy-	1.25426	3.44952e-05	1.21709	298.142	+
neg_297	Frangulin B	6.82698	0.00890026	1.05244	402.095	+
neg_298	Bayer E 39 Soluble	1.84922	0.00566388	1.00987	338.148	+
neg_300	4-(1-Carboxyethyl)-3-hydroxy-2-(3-methyl-2-buten-1-yl)phenyl hexopyranosiduronic acid	0.332277	4.00024e-09	1.32332	426.153	-
neg_304	N-Acetylgalactosamine 4,6-disulfate	0.574018	0.00034238	1.23366	381.004	-
neg_305	Nocardicin D	1.80388	7.36671e-05	1.22816	485.143	+
neg_308	Aminopterin	1.23364	0.00277358	1.04875	440.156	+
neg_310	DL-Atenolol	0.560687	9.12173e-05	1.20028	266.163	-
neg_311	LPC 16:1; [M+FA-H]-	1.53131	0.00358021	1.0646	493.317	+
neg_313	fominoben	2.23064	0.00107937	1.18952	401.151	+
neg_314	Nelotanserin	2.08761	0.00217922	1.05791	436.035	+
neg_317	5-Hydroxythalidomide	0.458464	8.95868e-09	1.32039	274.059	-
neg_318	Montelukast Sulfoxide	2.1217	0.00021432	1.19422	601.205	+
neg_319	Dinitro-ortho-cresol	0.388458	4.96584e-05	1.26103	198.028	-
neg_320	Eicosapentaenoic acid	1.80274	5.44111e-06	1.27172	302.225	+
neg_322	(Z)-N-[(2S)-2-{(Z)-[(2S,3S,6R,7S)-2,3-Diamino-1,6,7-trihydroxy-8-{1-[hydroxy(imino)methyl]-2-imino-4-imidazolidinyl}octylidene]amino}-1-hydroxypropylidene]-L-valine	1.85687	0.000641062	1.15618	502.286	+
neg_325	LPC 20:4; [M+FA-H]-	1.64683	0.00087814	1.17849	543.332	+
neg_326	nocardicin E	0.235047	0.000270356	1.24143	399.107	-
neg_327	Methyl hexadecanoate	2.50925	0.000201899	1.24334	270.256	+
neg_33	Tauroursodeoxycholic acid	4.10794	0.000173832	1.25817	499.297	+
neg_333	Adifoline	3.8192	1.00057e-05	1.29076	424.127	+
neg_334	Sulfafurazole	1.18957	0.000906845	1.10527	267.068	+
neg_337	kurarinol	1.85625	0.0132359	1.00692	456.215	+
neg_338	gamma-Glutamyl-3-(sulfosulfanyl)alanylglycine	0.467421	0.000456775	1.19413	387.041	-
neg_339	(-)-Prostaglandin E2	0.833227	0.00431706	1.01417	352.225	-
neg_34	Docosapentaenoic acid	2.24571	2.81486e-05	1.25271	330.256	+
neg_340	3,7-Dihydroxy-2-(3-methoxyphenyl)-5-chromanesulfinic acid	1.70273	0.000433541	1.21299	336.067	+
neg_341	LPC 18:2; [M+FA-H]-	1.6487	0.000316976	1.1853	519.332	+
neg_344	4-{[4-(Dimethylamino)phenyl][4-(dimethyliminio)-2,5-cyclohexadien-1-ylidene]methyl}-3-hydroxy-7-sulfo-2-naphthalenesulfonate	1.6183	0.00268576	1.01946	554.118	+
neg_346	FAHFA 38:4; FAHFA 18:1/20:3; [M-H]-	1.77731	3.83257e-06	1.27231	586.496	+
neg_348	LPS 18:1; [M-H]-	2.02259	0.00239122	1.11159	523.291	+
neg_349	Acevaltrate	2.42195	5.95174e-06	1.25492	480.2	+
neg_35	4-Nitrophenol	1.15436	0.0052591	1.04084	139.027	+
neg_350	FAHFA 38:2; FAHFA 18:0/20:2; [M-H]-	1.43255	0.000104127	1.18261	590.527	+
neg_351	Romifidine	2.12657	0.000307219	1.14239	256.996	+
neg_354	3,4-Dihydroxy-2-(7-hydroxy-9-methoxy-3,4-dioxo-1,2,3,4-tetrahydrocyclopenta[c]chromen-6-yl)butanal	1.52062	0.00575951	1.01262	348.085	+
neg_356	Camylofin	1.77649	0.000192033	1.19358	320.246	+
neg_357	1,6-bis-O-galloyl-beta-D-glucose	0.289139	1.9093e-05	1.28313	484.085	-
neg_36	11(E)-Eicosenoic Acid	2.86762	2.1719e-06	1.30662	310.287	+
neg_360	2,4-Dinitrophenol	0.34513	1.21149e-07	1.29303	184.012	-
neg_362	LPC 14:0; [M+FA-H]-	1.8483	0.00269137	1.08897	467.301	+
neg_368	Cholesterol sulfate	1.53566	0.00291009	1.06742	466.312	+
neg_369	LPE 22:5; [M-H]-	2.65645	0.000300838	1.21805	527.301	+
neg_370	(2R)-1-[(7Z,10Z,13Z,16Z)-7,10,13,16-Docosatetraenoyloxy]-3-(phosphonooxy)-2-propanyl tetracosanoate	0.409737	9.14609e-06	1.2537	836.63	-
neg_371	3,3-difluoro-17-methyl-5?-androstan-17?-ol	33.2015	4.49652e-05	1.29597	326.242	+
neg_372	Septentriodine	0.408389	0.000110355	1.2169	700.357	-
neg_375	Delphinidin	1.42406	0.00124069	1.07356	303.05	+
neg_377	Pyochelin	0.364978	5.21325e-06	1.24732	324.06	-
neg_379	fiboflapon	0.557436	0.000277399	1.21773	637.297	-
neg_384	itazigrel	2.9616	4.68788e-06	1.276	365.07	+
neg_387	khelloside	0.326707	8.89369e-11	1.31842	408.106	-
neg_390	2-Hydroxy-3-(1H-indol-3-yl)-5-(3-methyl-2-buten-1-yl)-6-[2-(2-methyl-3-buten-2-yl)-1H-indol-3-yl]-1,4-benzoquinone	1.3169	0.000745643	1.14747	490.226	+
neg_391	NORVERAPAMIL	2.48949	0.000116652	1.26035	440.268	+
neg_393	2-(3-{2,6-Dichloro-4-[(3,3-dichloro-2-propen-1-yl)oxy]phenoxy}propoxy)-6-(trifluoromethyl)pyridine	0.664468	0.00190895	1.06632	488.968	-
neg_394	LSM-3627	2.74014	0.000348984	1.16934	325.085	+
neg_395	AE2460000	0.361811	3.54861e-05	1.26783	310.06	-
neg_396	(3S,8aS)-1-Hydroxy-3-{[6-hydroxy-2-(2-methyl-3-buten-2-yl)-7-(3-methyl-2-buten-1-yl)-1H-indol-3-yl]methyl}-6,7,8,8a-tetrahydropyrrolo[1,2-a]pyrazin-4(3H)-one	3.03525	0.00202912	1.14182	435.252	+
neg_398	Sulindac sulfide	0.713449	0.000361188	1.14404	340.093	-
neg_40	Arachidonic acid	2.04075	5.46926e-05	1.24366	304.24	+
neg_400	TCA ethadyl	2.75405	2.09092e-05	1.23357	349.824	+
neg_401	LPE 22:4; [M-H]-	2.70799	8.10524e-05	1.25189	529.317	+
neg_403	fosazepam	0.355619	0.000337523	1.22525	360.079	-
neg_405	LPI 16:0; [M-H]-	1.94301	0.00218386	1.07445	572.296	+
neg_407	lymecycline	0.30595	2.40032e-06	1.29169	602.259	-
neg_408	LPS 18:0; [M-H]-	2.06241	2.31654e-05	1.24125	525.307	+
neg_41	Elaidic acid	1.58289	1.53981e-07	1.29731	282.256	+
neg_410	N 6-isopentenyladenosine 5??-monophosphate	0.371658	7.21827e-05	1.20186	415.126	-
neg_412	LPG 16:0; [M-H]-	1.78623	0.00743871	1.01529	484.28	+
neg_413	picrasin B	1.61329	8.01639e-06	1.25605	376.189	+
neg_416	4-Hydroxy-5-(3',4'-dihydroxyphenyl)-valeric acid-O-glucuronide	0.367111	2.55707e-05	1.25285	402.116	-
neg_417	Cephaeline	5.08598	2.02799e-05	1.28538	466.283	+
neg_418	6,8-Dihydroxy-3-[(2S)-2-hydroxy-4-oxopentyl]-1H-isochromen-1-one	2.27807	1.63203e-05	1.28784	278.079	+
neg_420	(E)-progabide	0.401943	0.00506181	1.09013	334.088	-
neg_421	LPE 20:3; [M-H]-	4.99912	0.000351663	1.23493	503.301	+
neg_423	N-{[(1R,2S,10R,12S,13S)-12-Hydroxy-7,18-dimethoxy-6,17,21-trimethyl-5,8,16,19-tetraoxo-11,21-diazapentacyclo[11.7.1.0~2,11~.0~4,9~.0~15,20~]henicosa-4(9),6,15(20),17-tetraen-10-yl]methyl}-2-oxopropana mide	2.16173	9.03277e-06	1.28335	553.206	+
neg_426	Boldenone Undecylenate	3.28224	3.52333e-06	1.29777	452.329	+
neg_427	FAHFA 38:6; FAHFA 18:2/20:4; [M-H]-	1.50603	8.79077e-05	1.18851	582.465	+
neg_429	nitrilotriacetic acid	0.27483	0.00239025	1.1099	191.043	-
neg_430	(3R)-3-(1H-Indol-3-ylmethyl)-3H-1,4-benzodiazepine-2,5-diol	0.708673	0.00227118	1.11904	305.116	-
neg_431	2,6-Dihydroxy-4-[3-hydroxy-5-(hydroxymethyl)-8-oxo-8H-pyrano[4,3,2-de]chromen-2-yl]phenyl hydrogen sulfate	0.415898	7.74321e-05	1.27582	436.01	-
neg_433	Dermocid	1.92989	0.00609335	1.00196	454.131	+
neg_438	LPC 20:3; [M+FA-H]-	2.28981	0.0010135	1.19341	545.348	+
neg_439	LPE 16:1; [M-H]-	2.81671	0.00017856	1.25513	451.27	+
neg_440	(2E)-4-{2-(2,4-Dihydroxyphenyl)-3-[(2Z)-3,7-dimethyl-2,6-octadien-1-yl]-5,7-dihydroxy-4-oxo-3,4-dihydro-2H-chromen-6-yl}-2-methyl-2-buten-1-yl hydrogen sulfate	0.0821851	4.64029e-07	1.3182	588.203	-
neg_446	Casticin	4.06968	6.55721e-05	1.27405	374.1	+
neg_447	Sorbitan, monododecanoate	0.441223	3.34859e-06	1.26165	346.236	-
neg_448	Cyproterone acetate	0.11877	7.99978e-12	1.32502	416.175	-
neg_45	(+/-)9(10)-EpOME	17.9793	0.000861095	1.22219	296.235	+
neg_450	Belnacasan	2.08887	1.0517e-05	1.26279	508.209	+
neg_453	valtrate	4.25466	9.12349e-09	1.31942	422.194	+
neg_454	LPG 18:0; [M-H]-	2.157	5.03526e-06	1.25644	512.311	+
neg_455	Mycocyclosin	2.24925	0.000932208	1.15958	324.111	+
neg_456	2-(Formamido)-N1-(5-phospho-D-ribosyl)acetamidine	1.76117	0.000258978	1.15669	285.036	+
neg_46	Isopropyl 4-hydroxybenzoate	0.576293	2.67876e-05	1.24414	180.079	-
neg_460	thenalidine	1.27296	0.000179152	1.17946	286.15	+
neg_462	Flunitrazepam	3.64461	3.11114e-05	1.26208	313.086	+
neg_466	benzofenap	4.10844	5.34579e-07	1.28097	430.085	+
neg_467	LPE 20:1; [M-H]-	3.74785	0.000157292	1.22628	507.332	+
neg_469	Deserpidine	1.50014	0.0005923	1.12708	578.263	+
neg_47	Methyl salicylate	2.28358	0.000247847	1.24678	152.047	+
neg_470	lubabegron	0.339372	1.05082e-05	1.26095	499.193	-
neg_472	3,5,7-Trihydroxy-2-(1-hydroxy-3-methoxy-4-oxocyclohexyl)-6-methoxy-4H-chromen-4-one	3.07118	9.78438e-05	1.25894	366.095	+
neg_473	Tetracenomycin F1	1.6975	0.00998478	1.02628	366.074	+
neg_475	Firategrast	0.537792	0.000222889	1.18491	499.181	-
neg_476	Nitrazepam	0.130353	8.01088e-06	1.29701	281.08	-
neg_478	5-acetamido-6-formamido-3-methyluracil	1.61543	9.87624e-06	1.27485	226.07	+
neg_482	FAHFA 21:1; FAHFA 18:1/3:0; [M-H]-	2.35313	2.35755e-06	1.29457	354.277	+
neg_485	Xanthohumol	1.51698	0.00250844	1.04565	354.147	+
neg_486	2,4-DB	1.33573	0.000789843	1.16122	248.001	+
neg_488	Diazepam	3.23576	0.000131016	1.26849	284.072	+
neg_49	11(Z),14(Z)-Eicosadienoic acid	2.63377	9.21241e-06	1.29613	308.272	+
neg_490	Amdinocillin Pivoxil	2.02127	0.000149972	1.21072	439.214	+
neg_491	novobiocin	1.92505	0.000731045	1.12378	612.232	+
neg_492	clocinizine	4.7201	2.96194e-06	1.27656	402.186	+
neg_493	Carapanaubine	0.431767	9.04684e-07	1.28086	428.195	-
neg_495	SL4506500	0.324236	0.00950299	1.03834	257.072	-
neg_497	Triethyl citrate	1.33651	0.0016925	1.07129	276.121	+
neg_500	Tephrosin	7.50402	8.95529e-05	1.27542	410.137	+
neg_504	D-Isoleucyl-L-prolyl-L-tyrosyl-D-isoleucine	3.32468	6.84345e-06	1.29389	504.295	+
neg_508	glyoctamide	2.60684	1.81384e-05	1.24757	324.151	+
neg_510	1,5-Anhydro-1-[2-(hexopyranuronosyloxy)-4,6-dihydroxyphenyl]hexitol	0.406164	0.000311914	1.20454	464.117	-
neg_511	Diaveridine	2.2232	0.00489176	1.06944	260.127	+
neg_513	tetraacetylchitotetraose	2.76223	0.000612271	1.16309	830.328	+
neg_515	Mammea A/AA	2.54174	0.00158913	1.16605	406.178	+
neg_516	Pyrogallol-2-O-glucuronide	1.9204	1.8901e-06	1.27362	302.064	+
neg_522	(1Z,2S)-2-Carboxy-1-{(2Z)-2-[(2S)-2,6-dicarboxy-2,3-dihydro-4(1H)-pyridinylidene]ethylidene}-6-hydroxy-2,3-dihydro-1H-indolium-5-yl beta-D-glucopyranoside	1.83524	0.00375669	1.06378	551.151	+
neg_526	(7S,9Z,11R,12R,13S,14R,15S,16S,17S,18R,19Z,21Z,23E)-2,11,15,17,23-Pentahydroxy-1'-isobutyl-3,7,12,14,16,18,22-heptamethyl-6,32-dioxospiro[8,33-dioxa-24,27,29-triazapentacyclo[23.6.1.1~4,7~.0~5,31~.0~2 6,30~]tritriaconta-1(31),2,4,9,19,21,23,25,29-nonaene-28,4'-piperidin]-13-yl acetate	0.45097	5.4486e-07	1.29282	832.426	-
neg_527	7-ketodeoxycholic acid	2.37765	6.77208e-06	1.29008	406.272	+
neg_529	7-Chloroemodin	1.56934	3.578e-05	1.2233	304.014	+
neg_53	Adrenic acid	2.3077	3.69131e-06	1.29273	332.272	+
neg_531	Resolvin D1	1.67994	0.000111828	1.19006	376.225	+
neg_534	MFCD00056554	2.31454	3.0759e-07	1.30514	464.205	+
neg_535	Lividomycin	1.52279	0.00237208	1.05204	761.354	+
neg_538	Resazurin	5.60949	0.00211921	1.16107	229.038	+
neg_540	Silafluofen	2.31794	0.00014459	1.19956	408.192	+
neg_543	Lamiide	2.13173	0.00194625	1.1398	422.142	+
neg_546	(2E)-N-[(2S,3R,4R,5R,6R)-2-{[(2R,3R,4R,5S,6R)-3-Acetamido-4,5-dihydroxy-6-(hydroxymethyl)tetrahydro-2H-pyran-2-yl]oxy}-6-{(2R)-2-[(2R,3S,4R,5R)-5-(2,4-dioxo-3,4-dihydro-1(2H)-pyrimidinyl)-3,4-dihydrox ytetrahydro-2-furanyl]-2-hydroxyethyl}-4,5-dihydroxytetrahydro-2H-pyran-3-yl]-5-methyl-2-hexenamide	3.20376	0.00452319	1.07514	718.291	+
neg_548	1-(2,4-Dihydroxyphenyl)-3-[2-[(2E)-3,7-dimethyl-2,6-octadien-1-yl]-3,4-dihydroxyphenyl]-1-propanone	2.63589	0.00671536	1.0673	410.209	+
neg_55	Myristyl sulfate	1.2051	0.000146747	1.18577	294.186	+
neg_61	(+/-)12(13)-DiHOME	1.82869	0.000123416	1.17488	314.246	+
neg_63	Citraconic acid	0.668983	0.000545232	1.1895	130.027	-
neg_64	α-Linolenic acid	1.36127	0.000255916	1.16128	278.225	+
neg_66	N-Isovalerylglycine	0.496787	0.0114787	1.00621	159.09	-
neg_67	13(S)-HOTrE	3.40491	0.00383671	1.12514	294.219	+
neg_69	Glycocholic acid	1.35513	0.00649646	1.04107	465.309	+
neg_7	13,14-Dihydro-15-keto Prostaglandin E2	2.9201	0.000127587	1.25757	352.225	+
neg_75	(2S)-N2-[(2S)-1-amino-3-cyclohexyl-1-oxo-2-propanyl]-N1-isopropyl-N4-phenyl-1,2,4-piperazinetricarboxamide	2.00149	0.00452503	1.10046	486.295	+
neg_76	3-tert-Butyladipic acid	1.10312	0.00235351	1.09984	202.121	+
neg_78	5-Aminovaleric acid	0.779657	0.00275232	1.03818	117.079	-
neg_79	(3R,4R,6R)-6-{[4-(1-Hydroxycyclopentyl)-1H-1,2,3-triazol-1-yl]methyl}-N-(2-methoxybenzyl)quinuclidine-3-carboxamide	2.49122	0.000102416	1.24373	439.258	+
neg_8	3-Hydroxybutyric acid	1.92996	2.30781e-07	1.29439	104.047	+
neg_82	trans-10-Heptadecenoic acid	1.23428	0.00258759	1.06185	268.24	+
neg_87	N-Acetyl-L-methionine	2.53027	0.000518055	1.11795	191.062	+
neg_92	Cholic acid	20.3493	4.59626e-06	1.31514	408.288	+
neg_95	5-Hydroxytryptophan	1.49394	6.69187e-06	1.28351	220.085	+
pos_1	Isoleucine	1.10759	0.000919156	1.14955	131.095	+
pos_10	L-Glutamic acid	2.16071	1.92953e-08	1.31554	147.053	+
pos_100	3'-Adenosine monophosphate (3'-AMP)	1.61595	8.69958e-08	1.30741	347.063	+
pos_104	Ethylenediaminetetraacetic acid (EDTA)	0.530376	3.05476e-07	1.29553	292.091	-
pos_105	N-α-L-Acetyl-arginine	0.689867	0.000205182	1.23046	216.122	-
pos_106	5,7-Dihydroxy-4-methylcoumarin	0.571366	0.000783339	1.20965	192.042	-
pos_109	PEG n7	1.23219	5.67043e-05	1.21978	326.194	+
pos_112	Dodecyltrimethylammonium	2.12812	0.000741342	1.21592	227.261	+
pos_113	Prolylleucine	0.657673	1.56925e-05	1.27064	228.147	-
pos_119	Pyrogallol	0.50635	5.9412e-08	1.31841	126.032	-
pos_12	L-Threonine	1.49121	1.6747e-07	1.2869	119.058	+
pos_122	2-Amino-1,3-octadecanediol	1.20126	0.00601938	1.00605	301.298	+
pos_125	Glycitin	1.61136	0.00156479	1.15365	446.121	+
pos_126	Coniine	1.36594	0.00130439	1.11708	127.136	+
pos_128	S-Adenosylhomocysteine	1.93392	3.69386e-06	1.28137	384.122	+
pos_129	OPEO	0.698152	4.1916e-06	1.25221	250.193	-
pos_130	Linoleoyl ethanolamide	1.28174	0.00172823	1.05066	323.282	+
pos_132	2-Aminoadipic acid	2.29472	2.49792e-06	1.27467	161.069	+
pos_135	Evernic acid	0.631968	8.03595e-06	1.24946	332.09	-
pos_137	Folic acid	0.342166	1.55936e-06	1.31003	441.14	-
pos_140	Dipropyleneglycol dibenzoate	0.933539	0.00755699	1.03711	342.147	-
pos_141	Putrescine	2.62361	2.75942e-08	1.31124	88.1	+
pos_143	Ethyl palmitoleate	7.10419	0.000310832	1.25458	282.256	+
pos_144	Muramic acid	0.480426	6.70103e-07	1.31509	251.101	-
pos_148	2-Amino-N,N-diethylacetamide	0.604706	8.19371e-10	1.31563	130.111	-
pos_15	Proline	1.26647	0.000179154	1.15932	115.063	+
pos_152	6,7-Dimethoxy-2-oxo-2H-chromen-8-yl β-D-glucopyranoside	0.0882924	2.64414e-06	1.29499	384.106	-
pos_154	Decanamide	1.22465	0.00227299	1.06403	171.162	+
pos_156	5-(2-Chloro-6-fluorobenzyl)-6-methyl-2-(methylthio)pyrimidin-4-ol	0.494005	4.18364e-10	1.31572	298.034	-
pos_160	Pipecolic acid	1.13204	0.00046418	1.16093	129.079	+
pos_161	JW 642	0.796853	7.38903e-05	1.18477	462.138	-
pos_166	3,3-Dimethyl-N-{[(2R,4S,5R)-5-vinyl-1-azabicyclo[2.2.2]oct-2-yl]methyl}butanamide	0.50895	0.000109142	1.26376	264.22	-
pos_168	N-Acetylneuraminic acid	0.67718	2.19093e-08	1.3119	309.106	-
pos_169	7-{[(1S,4aS,6R,8aR)-6-Hydroxy-5,5,8a-trimethyl-2-methylenedecahydro-1-naphthalenyl]methoxy}-2H-chromen-2-one	1.24701	1.69628e-06	1.28343	382.214	+
pos_17	Adenosine	1.93714	9.01116e-10	1.31265	267.097	+
pos_170	3,5-Dihydroxy-2-(4-hydroxyphenyl)-3,4-dihydro-2H-chromen-7-yl pentofuranoside	1.36476	0.00220056	1.0625	406.126	+
pos_171	[3-({3-[(Cyclopropylmethyl)amino]-3-oxetanyl}methyl)-1,2-oxazol-5-yl]methanol	0.514002	9.71027e-08	1.31518	238.132	-
pos_173	Philanthotoxin 74	0.879324	0.000544587	1.15135	434.326	-
pos_174	Bicyclo prostaglandin E2	5.77035	0.00896467	1.05648	334.214	+
pos_18	L-Tyrosine	1.33383	1.9869e-06	1.25513	181.074	+
pos_181	Heptanophenone	0.791974	1.27106e-05	1.24492	190.136	-
pos_185	Astaxanthin	40.1865	0.000220906	1.26652	596.387	+
pos_186	Chlortetracycline	8.87001	1.02425e-05	1.30459	478.114	+
pos_187	Decyl glycidyl ether	1.36963	0.00042282	1.18429	214.193	+
pos_19	L-Glutathione oxidized	3.40601	2.60954e-06	1.30397	612.152	+
pos_190	L-Dopa	0.329576	1.10421e-06	1.31302	197.069	-
pos_191	Thromoboxane B1	2.63553	5.57787e-06	1.27702	372.251	+
pos_193	3-Acetyl-11-keto-β-boswellic acid	0.414644	3.81679e-05	1.28713	512.35	-
pos_196	Rhoifolin	1.31848	0.00550622	1.00604	578.164	+
pos_197	Glycerophospho-N-palmitoyl ethanolamine	2.05152	3.93062e-07	1.28042	453.286	+
pos_199	3-(1-hydroxyethyl)-2,3,6,7,8,8a-hexahydropyrrolo[1,2-a]pyrazine-1,4-dione	0.808719	0.000406122	1.13191	198.1	-
pos_201	AUDA	0.740869	0.00109336	1.12063	392.304	-
pos_205	N-{[(2R,4S,5R)-5-(3-Cyclopentyl-1-methyl-1H-pyrazol-5-yl)-1-azabicyclo[2.2.2]oct-2-yl]methyl}-2-furamide	8.07241	2.44116e-05	1.29861	382.237	+
pos_206	N-(1-Amino-1-oxo-2-propanyl)-1,3,4-trihydroxy-5-({[4-(trifluoromethoxy)phenyl]carbamoyl}amino)cyclohexanecarboxamide	0.522109	4.97812e-13	1.3244	464.152	-
pos_21	Methyl palmitate	1.72148	7.75874e-06	1.2622	270.256	+
pos_210	N-[(3S,3aS,8S,9S,9aS,9bS)-3,5a,9-Trimethyl-2-oxododecahydronaphtho[1,2-b]furan-8-yl]acetamide	0.555337	1.12346e-06	1.28413	293.199	-
pos_212	(1R,9S)-5-(1-Benzothiophen-2-yl)-11-benzoyl-7,11-diazatricyclo[7.3.1.02,7]trideca-2,4-dien-6-one	0.616617	3.39368e-08	1.30217	426.14	-
pos_213	N-{4-[(2R,3R)-3-(Hydroxymethyl)-4-isopropyl-5-oxo-2-morpholinyl]phenyl}-2-methoxyacetamide	0.71126	0.000316303	1.15783	336.169	-
pos_214	5-Chloro-2-[(3S)-1-(3,4-difluorobenzyl)-3-pyrrolidinyl]-1,3-benzoxazole	0.615933	1.80772e-08	1.30257	348.084	-
pos_216	PPG n7	1.99838	0.00292392	1.12835	424.304	+
pos_218	4-{5-[(3S)-1-(2-Methoxybenzyl)-3-pyrrolidinyl]-1,3,4-oxadiazol-2-yl}pyridine	0.264112	1.23362e-06	1.31493	336.159	-
pos_22	Betaine	0.82072	0.000107391	1.20151	117.079	-
pos_223	N-{[(1S,4S,6S)-4-{[5-(2-Fluorophenyl)-1,3,4-oxadiazol-2-yl]methyl}-6-isopropyl-3-methyl-2-cyclohexen-1-yl]methyl}isonicotinamide	0.314097	1.9694e-07	1.317	448.227	-
pos_225	Ethyl violet	0.454692	2.42201e-05	1.27182	455.33	-
pos_226	Niflumic acid	0.468841	5.42893e-11	1.31939	282.062	-
pos_227	6-[(3S)-3-{5-[4-(Dimethylamino)phenyl]-1,3,4-oxadiazol-2-yl}-1-pyrrolidinyl]nicotinonitrile	0.606592	3.15067e-08	1.29776	360.17	-
pos_228	(1R,9S)-11-(2-Pyrazinylcarbonyl)-3-[4-(trifluoromethoxy)phenyl]-7,11-diazatricyclo[7.3.1.02,7]trideca-2,4-dien-6-one	0.427611	3.4653e-07	1.30583	456.141	-
pos_229	D-1,2,3,4-Tetrahydroisoquinoline-3-carboxylic acid	2.91736	0.0077066	1.07119	177.079	+
pos_23	5'-S-Methyl-5'-thioadenosine	1.73224	1.14597e-09	1.31542	297.09	+
pos_230	4-(3-Chloro-2-cyanophenoxy)-N-[4-(2-methyl-1,3-thiazol-4-yl)phenyl]benzenesulfonamide	2.27335	1.46373e-05	1.28571	481.032	+
pos_233	Linoleic acid-biotin	13.7902	0.000314113	1.25608	520.345	+
pos_234	Ancymidol	0.840134	1.08797e-05	1.24574	256.121	-
pos_238	1,6-Bis-O-[(2E)-3-(4-hydroxyphenyl)-2-propenoyl]-β-D-glucopyranose	0.790302	0.000433816	1.14263	472.137	-
pos_239	Obscurolide A1	0.332299	1.52796e-07	1.31015	291.111	-
pos_24	Stearamide	0.676033	0.000598086	1.16795	283.288	-
pos_241	Methicillin	0.216421	2.27147e-05	1.22928	380.104	-
pos_244	2-{5-[(2S)-1-(3,4-Difluorobenzyl)-2-pyrrolidinyl]-1,2,4-oxadiazol-3-yl}-5-fluoropyridine	3.47987	6.59344e-09	1.31711	360.12	+
pos_246	Fusarenon-X	0.392404	3.5631e-08	1.31567	354.131	-
pos_248	(3R,4S)-4,6,8-Trihydroxy-7-methoxy-3-methyl-3,4-dihydro-1H-isochromen-1-one	0.691309	1.7887e-05	1.28081	240.063	-
pos_25	Hexadecanamide	0.683842	0.000369523	1.18094	255.256	-
pos_250	9-Nitrooleate	0.675835	1.21807e-06	1.28494	327.241	-
pos_252	Padmatin	1.3486	6.85008e-05	1.20234	318.074	+
pos_256	N2-[4-(4-Chlorophenoxy)phenyl]-1,3,5-triazine-2,4-diamine	0.587752	0.00178698	1.09557	313.073	-
pos_257	2-(3-{[3-(Tetrahydro-2H-pyran-4-ylamino)-3-oxetanyl]methyl}-1,2-oxazol-5-yl)ethanol	1.49751	0.000124338	1.19853	282.158	+
pos_259	N2-{[(3R,4S)-3-{[5-(4-methoxyphenyl)-1,2-oxazol-3-yl]methyl}-4-piperidinyl]acetyl}-N2-methylglycinamide	3.07999	5.89187e-12	1.32618	400.211	+
pos_26	D-(-)-Glutamine	1.56203	1.14395e-08	1.30195	146.069	+
pos_260	5-(5-{5-[(2S)-1-(Cyclohexylmethyl)-2-pyrrolidinyl]-1,2,4-oxadiazol-3-yl}-2-pyridinyl)pyrimidine	0.333256	1.84831e-11	1.32117	390.217	-
pos_262	6-[5-(1-Naphthyl)-1,3,4-oxadiazol-2-yl]quinoxaline	0.381406	7.25925e-11	1.32318	324.101	-
pos_263	N-Nitrosomethylethylamine (NMEA)	1.28816	0.000178995	1.17184	88.0637	+
pos_264	Albendazole sulfone	0.385243	4.14077e-09	1.31075	297.078	-
pos_266	2,6-Bis[(2-pyridylthio)methyl]pyridine	0.39104	1.14045e-09	1.32285	325.071	-
pos_270	Sulfisoxazole	0.358104	1.11685e-07	1.3226	267.068	-
pos_275	Xylometazoline	0.627738	2.9648e-05	1.23477	244.194	-
pos_276	C-12 NBD-dihydro-ceramide	0.374167	1.14648e-06	1.27611	661.478	-
pos_277	B+renorphine	1.9405	3.36808e-05	1.25202	467.304	+
pos_278	Kinetin	0.63967	1.87515e-08	1.30278	215.081	-
pos_279	Diethyl 4-hydroxyiminocyclohexane-1,1-dicarboxylate	0.300446	3.03302e-09	1.3143	257.126	-
pos_280	trans-2-Aminomethyl-1-cyclohexanol	1.26053	0.00462034	1.04897	129.115	+
pos_283	tert-Butyl N-[1-(aminocarbonyl)-3-methylbutyl]carbamate	1.77082	2.28941e-10	1.31777	230.163	+
pos_284	3-Benzoyl-1-[4-(trifluoromethyl)phenyl]-1,4-dihydropyridazin-4-one	2.51719	9.59334e-08	1.3153	344.077	+
pos_285	(1ξ)-1,5-Anhydro-1-[2-(3,4-dihydroxyphenyl)-5,7-dihydroxy-4-oxo-4H-chromen-8-yl]-D-galactitol	0.598491	0.00143126	1.12289	448.101	-
pos_286	Albiflorin-3	2.43977	7.94527e-07	1.3102	290.115	+
pos_287	Hypoglycin A	0.432098	7.20655e-06	1.29363	141.079	-
pos_29	PEG Monooleate n8	7.24078	0.000223861	1.26164	634.466	+
pos_290	Ethyl 1-{[2-(2,3-dihydro-1-benzofuran-5-yl)-1,3-thiazol-4-yl]carbonyl}-3-piperidinecarboxylate	0.443748	4.0331e-07	1.30217	386.13	-
pos_291	Disperse blue 35	0.208716	4.84439e-06	1.30977	362.09	-
pos_293	5-Amino-2-(4,6'-dihydroxy-2',5',5',8a'-tetramethyl-6-oxo-3',4',4a',5',6,6',7',8,8',8a'-decahydro-2'H-spiro[furo[2,3-E]isoindole-2,1'-naphthalen]-7(3H)-yl)-5-oxopentanoic acid	0.802114	0.00121394	1.12503	514.268	-
pos_294	2-Chloro-N-{2-[(4-methylphenyl)thio]pyridin-3-yl}benzamide	0.905203	0.000133335	1.19916	354.059	-
pos_295	2'-Deoxyadenosine	0.86418	0.00685239	1.03476	251.102	-
pos_296	N-Benzyl-N-isopropyl-4-methyl-1,2,3-thiadiazole-5-carboxamide	0.855238	2.53751e-05	1.21866	275.109	-
pos_297	UR-144 N-(5-Bromopentyl) analog	0.0594377	3.77719e-05	1.27748	389.135	-
pos_298	(3aS,4aR,7aS,9bS)-3-Ethyl-2-oxo-3,3a,7a,9b-tetrahydro-2H,4aH-1,4,5-trioxadicyclopenta[a,hi]indene-7-carboxylic acid	1.98839	2.18315e-08	1.30134	278.079	+
pos_299	Dithiopyr	0.317977	6.88049e-07	1.31964	401.054	-
pos_3	DL-Norleucine	1.24357	0.00349667	1.0308	131.095	+
pos_30	2-Hydroxycinnamic acid	1.29988	1.572e-05	1.23587	164.047	+
pos_301	1-{4-[(2S)-2-{3-[6-(4-Methyl-1-piperazinyl)-3-pyridinyl]-1,2,4-oxadiazol-5-yl}-1-pyrrolidinyl]-1-piperidinyl}ethanone	9.74066	1.0902e-05	1.30763	439.27	+
pos_303	U-44069	0.714888	1.97936e-06	1.26729	350.246	-
pos_304	N-Acetyldopamine	3.04171	0.00156153	1.1831	195.09	+
pos_305	Pirbuterol	0.692754	1.71218e-05	1.24531	240.147	-
pos_306	Cl2201	0.237643	9.77559e-07	1.31886	393.13	-
pos_307	2-Methoxy-N-({(2R,4S,5R)-5-[6-(2-methoxyphenyl)-2-methyl-4-pyrimidinyl]-1-azabicyclo[2.2.2]oct-2-yl}methyl)acetamide	49.5991	0.000568857	1.22938	410.232	+
pos_311	2-{[5,6-Dihydroxy-3-(methoxycarbonyl)-3-cyclohexen-1-yl]oxy}propanoic acid	1.35684	0.000759837	1.14359	260.09	+
pos_312	Quercetin-3β-D-glucoside	0.146797	7.96686e-07	1.30597	464.095	-
pos_315	Acamprosate	4.09327	0.00745195	1.06981	181.041	+
pos_316	Diisodecyl phthalate	1.48001	0.00163554	1.14958	446.34	+
pos_318	4-[(Dimethylamino)methylidene]-2-[2-(methylthio)-3-pyridyl]-4,5-dihydro-1,3-oxazol-5-one	1.37406	2.95614e-05	1.24873	263.073	+
pos_319	N1-[5-(tert-Butyl)-1,3-oxathiol-2-yliden]-2,4,5-trimethylaniline	0.299927	2.10272e-10	1.31997	275.134	-
pos_32	Bis(4-ethylbenzylidene)sorbitol	1.2377	0.00554383	1.00347	414.204	+
pos_321	2-{2-[5-(Ethoxycarbonyl)-2-morpholinoanilino]-2-oxoethoxy}acetic acid	0.350173	2.75656e-07	1.3218	366.143	-
pos_325	N-(2,3-Dihydro-1,4-benzodioxin-6-yl)-2-{[4-methyl-5-(3-thienylmethyl)-4H-1,2,4-triazol-3-yl]sulfanyl}acetamide	1.34392	0.000326286	1.15682	402.082	+
pos_326	Ketotifen	0.331552	1.40298e-11	1.32652	309.119	-
pos_327	Sulfamethazine	0.581494	0.000854522	1.10704	278.084	-
pos_329	5-Chloro AKB48	9.12325	1.46875e-05	1.30665	399.208	+
pos_33	Indole-3-acrylic acid	1.2567	2.7023e-07	1.28806	187.063	+
pos_331	Hydrolyzed fumonisin B1	1.2992	0.00144559	1.0754	405.345	+
pos_333	THJ2201 N-(5-hydroxypentyl) metabolite	0.316444	1.6053e-06	1.31592	358.168	-
pos_334	PPG Acrylate n12	119.95	0.000169142	1.27283	768.524	+
pos_335	1-(3,5-Difluoro-2-hydroxyphenyl)-3-(dimethylamino)prop-2-en-1-one	0.325753	2.49111e-08	1.31017	227.076	-
pos_336	3-Morpholino-4-tetrahydro-1H-pyrrol-1-ylcyclobut-3-ene-1,2-dione	0.701598	6.09348e-05	1.22007	236.116	-
pos_337	Methyl 2-{(3S)-1-[4-(trifluoromethyl)benzyl]-3-pyrrolidinyl}-1,3-benzoxazole-7-carboxylate	0.340322	7.79143e-07	1.3119	404.135	-
pos_338	Diethyl 2,4,6-trimethyl-1,4-dihydropyridine-3,5-dicarboxylate	1.47661	1.04113e-05	1.25007	267.147	+
pos_339	Fenpyroximate	0.334159	5.23355e-09	1.31432	421.2	-
pos_34	Hypoxanthine	1.33437	5.71727e-06	1.24965	136.039	+
pos_341	Neostigmine	0.635145	1.13764e-05	1.27269	222.137	-
pos_342	N-Arachidonoyl dopamine	1.69033	0.000520396	1.14639	439.309	+
pos_343	{(3S)-3-[5-(Ethylsulfonyl)-1,3-benzoxazol-2-yl]-1-pyrrolidinyl}(4-pyridinyl)methanone	0.637527	5.71915e-05	1.24196	385.11	-
pos_344	Prosulfuron	2.74569	2.52746e-05	1.26887	419.088	+
pos_345	{(2R,4S,5R)-5-[1-Methyl-3-(2-naphthyl)-1H-pyrazol-5-yl]-1-azabicyclo[2.2.2]oct-2-yl}methyl (4-isopropylphenyl)carbamate	1.32076	0.00330979	1.03418	508.284	+
pos_346	β-Alanine	1.21763	1.63816e-05	1.23902	89.0477	+
pos_347	5-[1-Methyl-5-(trifluoromethyl)-1H-pyrazol-3-yl]-N-(2-morpholinophenyl)-2-thiophenesulfonamide	0.585934	2.39113e-05	1.23145	472.085	-
pos_348	N-{4-[(2R,3R)-3-(Hydroxymethyl)-5-oxo-2-morpholinyl]phenyl}-1,5-dimethyl-1H-pyrazole-3-carboxamide	0.503169	2.16743e-06	1.30134	344.148	-
pos_349	4-((5-(4-Nitrophenyl)oxazol-2-yl)amino)benzonitrile	0.334817	2.86207e-06	1.26119	306.075	-
pos_350	Docosahexaenoic acid methyl ester	0.297727	0.00835777	1.0095	342.256	-
pos_353	N2-[3-(Trifluoromethyl)phenyl]-1,3,5-triazine-2,4-diamine	0.628903	4.14307e-08	1.30619	255.073	-
pos_354	Furazolidone	1.1731	0.000476673	1.13679	225.039	+
pos_355	(1R,9R)-5-(2-Methylphenyl)-11-(propylsulfonyl)-7,11-diazatricyclo[7.3.1.02,7]trideca-2,4-dien-6-one	0.315288	3.06532e-09	1.31634	386.166	-
pos_357	1,5-Naphthalenediamine	0.410628	0.000427201	1.22698	158.084	-
pos_360	(8aR,12S,12aR)-12-Hydroxy-4-methyl-4,5,6,7,8,8a,12,12a-octahydro-2H-3-benzoxecine-2,9(1H)-dione	1.23513	0.00397821	1.0806	252.136	+
pos_361	Fenvalerate	0.138751	2.77704e-05	1.28371	419.129	-
pos_362	N4-Acetyl sulfamethazine	0.827922	4.10814e-05	1.19825	320.094	-
pos_364	N1-(3-Chlorophenyl)-2-[(5-{[(2-anilino-2-oxoethyl)sulfanyl]methyl}-4-methyl-4H-1,2,4-triazol-3-yl)sulfanyl]acetamide	0.361371	1.20871e-07	1.31871	461.075	-
pos_368	2-(tert-Butyl)-6-[(4-chlorophenyl)sulfonyl]pyrazolo[1,5-a]pyrimidin-7-amine	0.649832	1.77549e-05	1.23345	364.076	-
pos_369	(1R,9S)-3-(2-Thienyl)-7,11-diazatricyclo[7.3.1.02,7]trideca-2,4-dien-6-one	0.610089	8.31503e-08	1.29802	272.098	-
pos_37	9-Oxo-ODE	2.86566	3.28302e-05	1.28462	294.219	+
pos_370	Ethyl 4-(tetrahydro-1H-pyrrol-1-ylcarbothioyl)benzoate	0.560931	8.32551e-08	1.31192	263.098	-
pos_371	N-{[(1S,4S,6S)-4-{[5-(2-Fluorophenyl)-1,3,4-oxadiazol-2-yl]methyl}-6-isopropyl-3-methyl-2-cyclohexen-1-yl]methyl}-2-methoxyacetamide	0.730804	0.000233587	1.17256	415.227	-
pos_373	N-(5-{[1-Amino-1-oxo-3-(2-thienyl)-2-propanyl]carbamoyl}-2,3,5-trihydroxycyclohexyl)-2-methoxy-4-(methylsulfanyl)benzamide	0.707989	0.00729156	1.01958	523.145	-
pos_376	Disperse red 1	3.14984	0.000125892	1.26934	314.138	+
pos_380	N6-Me-Adenosine	0.518316	5.50723e-10	1.31482	281.112	-
pos_381	Triamterene	0.519793	7.34091e-07	1.29902	253.108	-
pos_382	2,4-Quinolinediol	3.70185	1.05282e-05	1.28432	161.048	+
pos_384	N-[1-(4-Methoxy-2-oxo-2H-pyran-6-yl)-2-methylpropyl]acetamide	0.219955	5.25131e-09	1.31279	239.116	-
pos_388	3-{[(1R,9S)-5-{[(4-Methoxyphenyl)sulfonyl]amino}-6-oxo-7,11-diazatricyclo[7.3.1.02,7]trideca-2,4-dien-11-yl]carbonyl}benzoic acid	0.481743	1.15174e-11	1.32398	523.141	-
pos_39	N,N-Dimethyldecylamine N-oxide	1.48061	3.73857e-06	1.25628	201.209	+
pos_392	(-)-Epigallocatechin	0.542418	2.82731e-07	1.30157	306.074	-
pos_394	Zomepirac	0.548972	2.43861e-06	1.30177	291.066	-
pos_395	4-[2-Nitro-4-(trifluoromethyl)phenyl]-N-phenyl-1,4-diazepane-1-carboxamide	0.20405	4.21239e-07	1.31547	408.141	-
pos_396	Sulfamerazine	0.35973	4.41956e-05	1.25611	264.068	-
pos_398	(1R,9S)-11-(4-Fluorobenzoyl)-3-(3-pyridinyl)-7,11-diazatricyclo[7.3.1.02,7]trideca-2,4-dien-6-one	0.352949	4.60226e-06	1.31054	389.154	-
pos_399	25I-NBMD	2.09498	5.80912e-05	1.24948	441.044	+
pos_4	Caprolactam	0.715755	0.000103988	1.2085	113.084	-
pos_40	D-Sphingosine	1.57296	0.000340814	1.14942	299.282	+
pos_400	IS-2-Chloro-L-phenylalanine	1.35944	3.76814e-07	1.28255	199.04	+
pos_403	fostedil	0.412724	1.08099e-11	1.32543	361.09	-
pos_404	(2E)-2,5-Dichloro-4-oxo-2-hexenedioic acid	0.937203	0.00343883	1.03859	225.944	-
pos_406	I670DAL4SZ	1.37576	1.4167e-06	1.2663	202.04	+
pos_407	Modafinil	0.640403	4.25586e-09	1.30685	273.082	-
pos_409	PC 18:1e; PC 16:1e/2:0; [M+H]+	1.57775	0.000385997	1.13636	521.348	+
pos_410	Docosahexaenoyl PAF C-16	32.8129	1.43345e-05	1.30682	791.583	+
pos_413	PC 16:0e; PC 14:0e/2:0; [M+H]+	1.58151	0.000104242	1.18838	495.332	+
pos_414	2-Cyano-3,3-diphenylacrylic acid ethyl ester	0.320114	3.30775e-11	1.32396	277.11	-
pos_416	Guanosine	2.11386	5.63405e-05	1.27667	283.092	+
pos_418	N,O-DIDESMETHYLVENLAFAXINE-GLUCURONIDE	0.588589	7.83183e-05	1.20529	425.205	-
pos_419	dribendazole	2.2253	1.21482e-07	1.31276	305.12	+
pos_42	L-Lysine	1.96088	4.58677e-06	1.28641	146.106	+
pos_421	cefteram pivoxil	0.740096	0.00827417	1.0005	593.147	-
pos_424	3-{13-[5'-(1,5-Dihydroxyundecyl)octahydro-2,2'-bifuran-5-yl]-13-hydroxytridecyl}-5-methyl-2(5H)-furanone	0.41045	2.1912e-06	1.29134	622.481	-
pos_426	(2S)-5-{[(2S,3R,4S,5S,6R)-3-{[(2R,3R,4S,5S,6S)-6-Carboxy-3,4,5-trihydroxytetrahydro-2H-pyran-2-yl]oxy}-4,5-dihydroxy-6-(hydroxymethyl)tetrahydro-2H-pyran-2-yl]oxy}-6-hydroxy-2-indolinecarboxylic acid (non-preferred name)	2.45794	1.51328e-07	1.32176	533.138	+
pos_427	Chryso-obtusin glucoside	0.227818	4.57633e-12	1.32445	520.158	-
pos_430	(E)-Fengabine	1.501	3.65122e-06	1.27063	321.069	+
pos_435	PC 18:0e; PC 16:0e/2:0; [M+H]+	1.68446	6.8435e-06	1.24416	523.364	+
pos_436	spirilloxanthin	1.5026	1.80747e-05	1.27535	596.459	+
pos_437	Spheroidenone	13.0473	5.84611e-06	1.31511	582.444	+
pos_439	spheroidene	0.567085	4.70599e-06	1.26204	568.464	-
pos_44	L-Phenylalanine	1.2796	1.38299e-06	1.30408	165.079	+
pos_443	(15Z)-N-{(2S,3R,4E)-3-Hydroxy-1-[(3-O-sulfo-beta-D-threo-hexopyranosyl)oxy]-4-octadecen-2-yl}-15-tetracosenamide	108.308	0.000218685	1.26681	889.631	+
pos_445	glucoraphanin	2.05135	2.65557e-05	1.25697	437.048	+
pos_447	Ethyl 2-{[2-(pyrimidin-2-ylthio)acetyl]amino}acetate	0.761438	1.2095e-05	1.26975	255.068	-
pos_45	2-Aminooctadec-4-yne-1,3-diol	2.30568	1.34303e-07	1.30427	297.267	+
pos_451	Brivanib alaninate	0.360131	1.30993e-09	1.31896	441.181	-
pos_452	LPE 18:0; [M+H]+	2.11374	8.90447e-09	1.30935	481.317	+
pos_454	Crocin 3	2.40779	0.000560349	1.15136	652.273	+
pos_456	LPE 18:1; [M+H]+	2.46627	1.25122e-06	1.29453	479.301	+
pos_457	Azocyclotin	0.392353	2.25598e-10	1.31824	437.185	-
pos_458	PC 16:1e; PC 14:1e/2:0; [M+H]+	1.49305	0.00105682	1.11145	493.317	+
pos_459	Prinomastat	3.04912	1.20391e-05	1.29781	423.092	+
pos_46	PEG n11	1.41683	9.63866e-05	1.2317	502.299	+
pos_461	LPE 20:4; [M+H]+	2.23935	8.63267e-06	1.27273	501.286	+
pos_463	(2R)-1-[(Hydroxy{[(2R,3R,5S,6R)-2,3,4,5,6-pentahydroxycyclohexyl]oxy}phosphoryl)oxy]-3-(palmitoyloxy)-2-propanyl (9Z,12Z)-9,12-octadecadienoate	4.22032	0.00113354	1.08555	834.526	+
pos_466	5-[(Ethoxycarbonyl)amino]-3-(4-morpholinyl)-1,2,3-oxadiazol-3-ium	0.294822	1.62438e-08	1.32331	243.109	-
pos_467	all-trans-Nonaprenyl diphosphate	55.6838	0.000313627	1.25702	790.507	+
pos_468	Voglibose	0.498139	3.10403e-05	1.28452	267.132	-
pos_469	2-(6'-methylthio)hexylmalic acid	0.481453	0.00239197	1.06192	264.103	-
pos_47	2-Hydroxyphenylalanine	1.25912	5.19303e-05	1.19521	181.074	+
pos_470	PG(18:0/22:5(4Z,7Z,10Z,13Z,16Z))	0.566207	2.09565e-05	1.28197	824.557	-
pos_471	Eurycomalactone	0.440865	7.04625e-08	1.31522	348.157	-
pos_474	PC 20:4e; PC 18:4e/2:0; [M+H]+	1.62672	1.75998e-05	1.24211	543.332	+
pos_475	4-amino-2-hydroxyamino-6-nitrotoluene	1.16843	0.00576572	1.01911	183.064	+
pos_479	2-Heptylbenzothiazole	0.798136	0.000236586	1.14258	233.124	-
pos_48	PEG Monooleate n4	36.3179	2.17584e-05	1.30344	458.361	+
pos_481	ALLN	1.50922	0.000238813	1.16092	383.278	+
pos_482	GW7191000	10.6831	8.38901e-06	1.31167	327.187	+
pos_483	adenosine 5'-(hexanoyl phosphate)	0.745682	0.000778364	1.13629	445.136	-
pos_487	docarpamine	0.599457	5.50896e-06	1.26947	470.172	-
pos_490	1,2-dihexadecanoyl-sn-glycero-3-phosphoserine	58.0043	0.000160428	1.27468	735.505	+
pos_492	ACar 18:1; [M]+	1.2816	0.00122499	1.08095	426.358	+
pos_493	pirinixic acid	0.649018	1.68045e-06	1.29469	323.05	-
pos_495	Pagoclone	0.147506	1.99224e-15	1.32742	407.14	-
pos_498	1-Palmitoyl-2-gamma-linolenoyl-sn-glycero-3-phosphoglycerol	5.05127	0.000407236	1.24048	744.494	+
pos_499	Fluconazole	1.56817	5.4353e-06	1.28348	306.104	+
pos_5	L-(-)-Methionine	1.55747	1.3056e-07	1.28702	149.051	+
pos_50	Penicillin G	1.24127	0.00151437	1.06393	334.099	+
pos_501	6-methyltetrahydropterin	1.80047	0.00147369	1.14759	181.096	+
pos_502	3-(4-{(2E,4E,6E,8E,10E)-13-[(2,6-Dideoxy-beta-D-ribo-hexopyranosyl)oxy]-10,12,14-trimethyl-2,4,6,8,10-pentadecapentaenoyl}-3-hydroxy-1-methyl-5-oxo-2,5-dihydro-1H-pyrrol-2-yl)propanoic acid	16.9882	1.63806e-05	1.30763	587.309	+
pos_503	(1Z,3S,4Z,6S,7E,9S,15aR)-9-Benzyl-1,4,7-trihydroxy-3-(6-hydroxyhexyl)-6-[(1-methoxy-1H-indol-3-yl)methyl]-3,6,9,12,13,14,15,15a-octahydro-10H-pyrido[1,2-a][1,4,7,10]tetraazacyclododecin-10-one	33.8394	3.44561e-05	1.30038	631.337	+
pos_504	filibuvir	10.6713	1.44573e-05	1.30173	503.29	+
pos_505	(2R)-1-[(Hydroxy{[(1s,3R)-2,3,4,5,6-pentahydroxycyclohexyl]oxy}phosphoryl)oxy]-3-(palmitoyloxy)-2-propanyl (5Z,8Z,11Z)-5,8,11-icosatrienoate	26.4677	0.000215922	1.26613	860.541	+
pos_507	(2R)-1-(Pentadecanoyloxy)-3-(phosphonooxy)-2-propanyl (6Z,9Z,12Z)-6,9,12-octadecatrienoate	7.42302	0.000477155	1.23742	656.442	+
pos_508	Cyanidin-3,5-O-diglucoside	1.36157	0.00231874	1.08698	611.161	+
pos_51	Creatine	1.28882	4.36074e-05	1.2147	131.069	+
pos_511	Glafenine	0.833588	3.35752e-05	1.25569	372.088	-
pos_513	(2R)-3-({[(2S)-2,3-Dihydroxypropoxy](hydroxy)phosphoryl}oxy)-2-[(9Z)-9-hexadecenoyloxy]propyl (9Z)-9-hexadecenoate	31.1246	0.000447328	1.24614	718.478	+
pos_518	Delafloxacin	2.04393	6.99036e-05	1.24262	440.05	+
pos_519	forchlorfenuron	0.856251	0.00222273	1.05602	247.051	-
pos_52	PEG n13	1.54313	5.29081e-05	1.26812	590.351	+
pos_520	Pevonedistat	0.341856	3.85586e-10	1.31939	443.163	-
pos_521	Paeoniflorin	3.38071	4.31719e-05	1.27662	480.163	+
pos_522	Icotidine	2.19614	1.9765e-05	1.28256	379.201	+
pos_524	Tanaproget	0.555874	1.21523e-07	1.30406	297.094	-
pos_525	Daunorubicin	1.22892	0.000275238	1.17782	527.179	+
pos_527	Vilanterol	0.313504	3.55457e-06	1.30635	485.174	-
pos_528	Auriculine	28.4372	1.16148e-05	1.31067	559.315	+
pos_529	6,6,8-Trimethyl-3-(3-methyl-2-octanyl)-7,8,9,10-tetrahydro-6H-benzo[c]chromen-1-yl 4-(1-azepanyl)butanoate	14.1261	0.000118987	1.2795	537.418	+
pos_53	PEG n10	1.2833	2.52019e-06	1.27842	458.273	+
pos_531	bilastine	2.4553	4.0715e-05	1.22036	463.283	+
pos_536	Sevoflurane	1.16293	0.00438192	1.02438	200.007	+
pos_537	neurosporaxanthin	13.6428	8.28615e-05	1.28427	498.35	+
pos_540	PC 20:3e; PC 18:3e/2:0; [M+H]+	1.56379	0.00337025	1.07298	545.348	+
pos_541	2-({2-[(1,3-Dimethyl-1H-pyrazol-5-yl)amino]-2-oxoethyl}sulfanyl)acetic acid	0.710439	3.54979e-05	1.25368	243.068	-
pos_544	Fucoxanthin	16.854	0.00105085	1.21117	658.423	+
pos_545	Proteacin	0.675742	1.91139e-06	1.26765	473.153	-
pos_546	Bosentan	0.220593	1.3186e-10	1.32095	551.184	-
pos_55	PEG Monooleate n5	28.788	7.09427e-05	1.28901	502.387	+
pos_552	taurohyocholic acid	4.14284	0.000389544	1.24778	515.292	+
pos_553	3-(1,2-Dihydroxyethyl)-3,5,12-trihydroxy-10-methoxy-6,11-dioxo-1,2,3,4,6,11-hexahydro-1-tetracenyl 3-amino-2,3,6-trideoxyhexopyranoside	1.49844	0.000741933	1.17474	545.19	+
pos_555	salirasib	1.26554	0.000308757	1.22986	358.197	+
pos_557	Ciglitazone	0.334116	8.22538e-08	1.31989	333.14	-
pos_559	Pentagastrin	1.87574	0.00596717	1.01186	767.331	+
pos_56	Laurolactam	0.863601	0.000537139	1.15294	197.178	-
pos_560	1H,1'H,1''H-2,4':2',7''-Terindole-5,5',5'',6,6',6''-hexol	0.371365	1.14626e-06	1.30833	443.112	-
pos_561	methopromazine	0.653761	9.02718e-07	1.27569	314.145	-
pos_563	5-Acetyl-1-benzyl-2,3,4,5-tetrahydro-1H-1,5-benzodiazepin-2-one	0.48784	3.38345e-06	1.27717	294.137	-
pos_564	6-(alpha-D-glucosaminyl)-1D-myo-inositol 1,2-cyclic phosphate	2.49124	3.56581e-06	1.28874	403.088	+
pos_565	Taxifolin	1.09007	0.000124509	1.21718	304.058	+
pos_566	PC 20:1e; PC 18:1e/2:0; [M+H]+	1.95753	0.000263921	1.15838	549.379	+
pos_567	bucromarone	3.9231	3.47857e-05	1.29626	463.272	+
pos_572	2-{[(3alpha,5beta,7alpha,8xi,12alpha)-3,7,12-Trihydroxy-24-oxocholan-24-yl]amino}ethyl hydrogen sulfate	13.3967	1.35687e-05	1.30818	531.287	+
pos_573	Mycinamicin IV	1.64616	1.74476e-09	1.31056	695.424	+
pos_575	spectinomycin	0.317956	1.60546e-05	1.28593	332.158	-
pos_576	N-[(3-Hydroxy-4,7,7-trimethylbicyclo[2.2.1]hept-2-yl)carbamoyl]-4-methylbenzenesulfonamide	1.49276	6.24154e-06	1.2534	366.161	+
pos_577	Tiemonium	0.213886	0.000101237	1.26753	318.153	-
pos_578	4',6,6'-Trihydroxy-2'-(4-hydroxyphenyl)-4-[(E)-2-(4-hydroxyphenyl)vinyl]-3,3'-spirobi[[1]benzofuran]-2-one	0.321383	2.31673e-07	1.31225	496.116	-
pos_58	PEG n14	1.64524	4.87667e-06	1.27046	634.378	+
pos_581	(2R)-1-(Pentadecanoyloxy)-3-(phosphonooxy)-2-propanyl (7Z,10Z,13Z,16Z)-7,10,13,16-docosatetraenoate	0.539371	3.95129e-05	1.21471	710.489	-
pos_584	Hypaconitine	16.313	4.30424e-05	1.29764	615.304	+
pos_588	Berachin	0.643486	0.00133066	1.15506	227.108	-
pos_590	Tamsulosin	0.804775	0.00371586	1.00458	408.172	-
pos_591	(5beta)-24-Oxo-24-[(2-sulfoethyl)amino]cholan-3-yl beta-D-glucopyranosiduronic acid	9.04461	0.000117238	1.27889	659.334	+
pos_595	LPE 22:6; [M+H]+	2.10381	1.62359e-06	1.26485	525.286	+
pos_597	2-Acetamido-1,5-anhydro-2-deoxy-3-O-beta-D-galactopyranosyl-D-arabino-hex-1-enitol	2.49124	3.56581e-06	1.28874	365.132	+
pos_60	Pyridoxine	0.568128	1.06835e-06	1.30744	169.074	-
pos_600	Triphenylcarbethoxymethylenephosphorane	0.48637	0.0014245	1.1136	643.385	-
pos_603	Oxomemazine	0.535749	1.10915e-07	1.29168	330.14	-
pos_604	Hirsutidin	0.296685	3.76079e-11	1.32498	345.097	-
pos_608	S(6)-acetyldihydrolipoamide	1.35099	3.83035e-05	1.2555	249.086	+
pos_609	Isochamaejasmin	0.773813	0.000705252	1.12384	542.121	-
pos_610	Quetiapine	0.634922	2.72552e-05	1.25604	383.167	-
pos_616	CHAPS	9.31128	0.00038073	1.25073	614.396	+
pos_617	(3E,5Z,7E,9E,11R)-11-{[(2S)-2-Amino-2-carboxyethyl]sulfanyl}-12-hydroxy-3,5,7,9-hexadecatetraenedioic acid	0.43257	1.32946e-07	1.29109	413.151	-
pos_618	LPE 22:5; [M+H]+	2.10523	3.22765e-05	1.2099	527.301	+
pos_619	Doxofylline	1.72267	0.000160493	1.16227	266.101	+
pos_62	PEG Monooleate n6	22.2634	8.45668e-05	1.28692	546.413	+
pos_620	LPE 22:4; [M+H]+	1.98827	6.93376e-05	1.18898	529.317	+
pos_623	MFCD00133435	0.365007	0.0007356	1.18759	521.348	-
pos_624	Phloridzin	0.255515	1.00893e-05	1.28104	436.137	-
pos_625	(11R,23R)-14,17,20-Trihydroxy-23-(octanoyloxy)-14,20-dioxido-8,26-dioxo-9,13,15,19,21,25-hexaoxa-14lambda~5~,20lambda~5~-diphosphatritriacontan-11-yl laurate	8.64568	0.000711181	1.22924	960.534	+
pos_63	(S)-Nicotine	0.701638	3.5812e-05	1.21638	162.116	-
pos_633	ACar 20:1; [M]+	2.34683	3.37982e-05	1.24275	454.39	+
pos_634	Arginyl-4-hydroxyproline	0.336087	0.000507019	1.22798	287.159	-
pos_635	METHYLCHOLANTHRENE	0.385074	0.00355963	1.07842	268.125	-
pos_636	Methylophiopogonone A	4.01684	1.16858e-06	1.31091	340.095	+
pos_637	Keracyanin	0.264468	4.65808e-09	1.32066	595.166	-
pos_638	Aesculin	0.0823433	3.01355e-05	1.27882	340.079	-
pos_639	versetamide	1.18162	0.00691902	1.06374	507.254	+
pos_640	bensulide [WSSA]	1.96141	5.98363e-06	1.29042	397.061	+
pos_641	3-[(2E,5E,8E,11E,14E,17E)-3,6,9,12,15,18,21-Heptamethyl-2,5,8,11,14,17,20-docosaheptaen-1-yl]-1,2-benzenediol	7.79946	0.000350875	1.25287	502.381	+
pos_643	(3beta,5alpha,25S)-Spirosolan-3-yl 4-O-beta-D-glucopyranosyl-beta-D-galactopyranoside	2.13945	0.000313597	1.22607	739.451	+
pos_647	triclofos	1.54365	2.77555e-05	1.25147	227.891	+
pos_648	IN00260	0.358559	2.25317e-05	1.27742	388.116	-
pos_649	PC 17:0e; PC 14:0e/3:0; [M+H]+	1.53375	0.000358098	1.14663	509.348	+
pos_65	2-Arachidonoyl glycerol	1.72306	0.000120331	1.19695	378.277	+
pos_651	Dilazep	2.16778	1.18917e-05	1.27008	604.3	+
pos_652	Fagaronine	0.547728	0.000161827	1.22031	350.139	-
pos_654	UDP-3-O-[(3R)-3-hydroxytetradecanoyl]-alpha-D-glucosamine	0.39891	1.61768e-07	1.30419	791.264	-
pos_655	Remoxipride	0.10286	1.9791e-06	1.30378	370.089	-
pos_657	6beta-hydroxygeniposide	0.317239	3.68517e-08	1.31926	404.132	-
pos_658	MFCD03094680	1.42762	2.70428e-05	1.21972	327.095	+
pos_659	20-hydroxy-leukotriene E4	8.12653	0.000435307	1.24787	455.234	+
pos_661	Bergenin	1.58625	8.45612e-07	1.2676	328.079	+
pos_663	triasulfuron	0.44913	6.48451e-05	1.27	401.056	-
pos_665	sivifene	0.396257	1.8452e-05	1.29068	394.091	-
pos_666	1-(1Z-hexadecenyl)-2-arachidonoyl-sn-glycero-3-phosphoethanolamine	0.631978	0.00296788	1.04518	723.52	-
pos_667	Glycyl-L-leucine	4.36306	6.76971e-05	1.28751	188.116	+
pos_668	Cytochalasin B	11.2365	0.000241374	1.26475	479.267	+
pos_671	Synaptamide	4.55464	0.00302782	1.14007	371.282	+
pos_673	5-Ethyl-4-methyl-2-octylthiazole	1.27427	0.000164497	1.18577	239.171	+
pos_674	aromadendrin	0.575955	0.000757638	1.18387	288.063	-
pos_680	Berberastine	0.392192	1.03401e-05	1.2948	352.118	-
pos_681	profenamine	0.321789	3.14312e-07	1.31228	312.166	-
pos_683	3-Hydroxy-10-(4-hydroxy-3-methoxyphenyl)-8-(3,5,7-trihydroxy-4-oxo-3,4-dihydro-2H-chromen-2-yl)-4-oxatricyclo[4.3.1.0~3,7~]decan-2-one	0.688864	8.85427e-05	1.18822	484.137	-
pos_687	Berberine	1.4086	0.00433147	1.09578	336.124	+
pos_69	Didecyldimethylammonium	1.17474	4.70012e-05	1.19984	325.371	+
pos_691	tifluadom	0.258518	3.31455e-05	1.26738	393.131	-
pos_694	lysophosphatidylethanolamine (22:6(4Z,7Z,10Z,13Z,16Z,19Z)/0:0)	1.695	6.75342e-06	1.25178	525.286	+
pos_696	Sec-O-glucosylhamaudol	0.604245	0.000351779	1.19258	438.153	-
pos_697	LPE 18:2; [M+H]+	2.37711	0.000346172	1.23699	477.286	+
pos_699	Flucloronide	0.332405	2.63862e-09	1.30686	486.138	-
pos_7	DL-Tryptophan	1.29227	2.95491e-07	1.29046	204.09	+
pos_702	Ethylene glycol tetraacetic acid (EGTA)	0.435551	1.11315e-05	1.29004	380.143	-
pos_709	Aloin B	1.2239	0.00280955	1.08538	418.126	+
pos_71	PEG Monooleate n3	34.9696	3.02954e-05	1.29991	414.335	+
pos_710	Z-Phosphamidon	5.24704	7.44439e-07	1.30799	299.069	+
pos_711	(5E)-6-Oxo-5-(phenylhydrazono)-5,6-dihydro-2-naphthalenesulfonic acid	3.93961	0.000607638	1.21614	328.052	+
pos_713	5-Oxidanidyl-5-oxidanylidenenorvalylcysteine	1.30158	0.000314408	1.16043	249.055	+
pos_714	1alpha,5alpha-Epidithio-17a-oxa-D-homoandrostan-3,17-dione	0.765881	0.00186076	1.07706	366.132	-
pos_716	S-(4-Azidophenacyl)glutathione	0.291002	7.51369e-06	1.30304	466.127	-
pos_717	Prunin	0.326337	2.64379e-09	1.31418	434.121	-
pos_719	clopimozide	1.94201	0.00271387	1.07483	495.189	+
pos_722	5-Hydroxy-N-[(6-oxo-2-piperidinyl)methyl]-2-(2,2,2-trifluoroethoxy)benzamide	0.525435	1.36417e-05	1.29641	346.114	-
pos_723	(E)-Clofazimine	0.444805	7.95752e-09	1.30425	472.122	-
pos_724	5,8-Dihydroxy-2-(1-hydroxy-3-methoxy-4-oxocyclohexyl)-3,7-dimethoxy-4H-chromen-4-one	0.426305	6.3739e-09	1.30666	380.111	-
pos_725	Glycosyl-4,4'-diaponeurosporenoate	1.3501	0.000940461	1.19441	594.356	+
pos_727	4-{3-[(6-Ethyl-2,4-diimino-1,2,3,4-tetrahydro-5-pyrimidinyl)oxy]propoxy}-3-(trifluoromethyl)benzenesulfonamide	0.44994	3.38615e-05	1.23618	435.119	-
pos_729	2-methoxyestrone 3-glucosiduronic acid	0.733033	0.00027753	1.15382	476.205	-
pos_732	(1xi)-1,5-Anhydro-1-[(2R,3R)-2-(3,4-dihydroxyphenyl)-3,5,7-trihydroxy-3,4-dihydro-2H-chromen-6-yl]-D-glucitol	0.187106	3.20439e-05	1.29263	452.132	-
pos_735	5,7-DIHYDROXY-3',4',5'-TRIMETHOXYFLAVANONE	0.752434	0.0003177	1.15582	346.105	-
pos_736	(2S,3S,4S,5R,6R)-6-{[(2R,3R,4R,5R,6R)-3-acetamido-2,5-dihydroxy-6-(sulfooxy)oxan-4-yl]oxy}-3,4,5-trihydroxyoxane-2-carboxylic acid	1.94054	0.00493348	1.08565	463.063	+
pos_737	adenosine 5′-phosphoramidate	0.50671	2.10849e-06	1.28496	346.079	-
pos_738	Glycoperine	0.577265	0.00170643	1.1083	391.127	-
pos_74	Acetyl-β-methylcholine	0.352017	1.13456e-08	1.31866	159.126	-
pos_742	bruceine D	0.665974	0.00155475	1.08225	410.158	-
pos_743	Chelerythrine	0.375944	0.000103855	1.25662	348.124	-
pos_745	Fat Brown	2.30501	8.03786e-06	1.23849	262.122	+
pos_747	Auriculoside	1.70375	2.2174e-06	1.27083	450.153	+
pos_748	1,2-Benzenediol, 4-(3-(3,5-dihydroxyphenyl)-2,3-dihydro-6-hydroxy-4-(2-(4-hydroxyphenyl)ethenyl)-2-benzofuranyl)-	7.96377	9.41282e-06	1.31018	470.137	+
pos_750	3-(all-trans-nonaprenyl)benzene-1,2-diol	0.376659	9.58735e-06	1.24906	722.6	-
pos_752	Chlorsulfuron	2.90192	0.000155237	1.26516	357.03	+
pos_758	Beclometasone	1.47412	0.000514147	1.1678	408.17	+
pos_759	Sipatrigine	0.272246	7.48e-05	1.25324	371.047	-
pos_76	Creatinine	1.53888	2.07816e-06	1.29074	113.059	+
pos_762	2-Deoxy-4-S-{2-deoxy-2-[(E)-(1-hydroxyethylidene)amino]-beta-D-glucopyranosyl}-2-[(Z)-(1-hydroxyethylidene)amino]-4-thio-D-glucopyranose	2.10928	5.10274e-07	1.28042	440.146	+
pos_763	4-(2-Carboxyethyl)-3-hydroxy-2-methoxyphenyl hexopyranosiduronic acid	0.38777	2.4792e-06	1.25618	388.101	-
pos_764	Morphiceptin	4.4678	2.04061e-06	1.28184	521.264	+
pos_766	Regorafenib	1.95477	0.00169012	1.0795	482.077	+
pos_77	PEG n12	1.4203	1.27427e-05	1.25723	546.325	+
pos_772	(5xi,8alpha,9xi,10alpha,13alpha)-13-(beta-D-Glucopyranosyloxy)kaur-16-en-18-oic acid	3.25706	0.000595473	1.23375	480.272	+
pos_773	Vernodalol	0.289086	2.25319e-08	1.30797	392.147	-
pos_775	Diflucortolone	0.62284	9.901e-05	1.17638	394.196	-
pos_776	Pretetramid	2.292	0.00262751	1.07278	351.074	+
pos_78	Xanthine	1.81033	4.32971e-08	1.30222	152.033	+
pos_781	N-COUMAROYL-L-ASPARTIC ACID	3.89043	2.26059e-07	1.30219	279.074	+
pos_783	4,6-CHOLESTADIEN-3-ONE	1.43545	0.00358998	1.0765	382.324	+
pos_784	Nifedipine	0.180683	9.042e-05	1.28115	346.116	-
pos_785	1,3,6-Trigalloyl glucose	4.07121	0.000221598	1.25048	636.096	+
pos_788	tolnaftate	0.572232	3.11793e-05	1.22483	307.103	-
pos_8	Acetyl-L-carnitine	0.740091	1.40773e-09	1.3115	203.116	-
pos_86	PEG Monooleate n7	10.9233	0.000116858	1.28007	590.439	+
pos_87	N8-Acetylspermidine	2.30158	3.25645e-06	1.29823	187.168	+
pos_88	Avocadyne 1-acetate	1.31604	0.00331596	1.03489	326.246	+
pos_9	Guanine	1.61739	8.3755e-11	1.3176	151.049	+
pos_90	4-Guanidinobutyric acid	0.595267	1.35905e-05	1.29274	145.085	-
pos_91	Inosine	1.69807	2.11935e-09	1.31231	268.081	+
pos_93	DL-Carnitine	0.708959	3.71931e-06	1.26202	161.105	-
pos_95	Adenine	2.73862	5.08713e-11	1.32161	135.054	+
