# Supplementary material for: Complementary Muscle Metabolomics and Proteomics of Muscle in Cows With Post‐Calving Ketosis
Source: J Vet Intern Med. 2025 Sep 30;39(6):e70214. doi: 10.1111/jvim.70214 (PMC12481043; doi:10.1111/jvim.70214)
Supplement: Supplementary file 6 — Table S6: Differentially produced protein screening for pathway assessment recognized by GC/MS in the muscle biopsies of CK and Con (n = 6). [file JVIM-39-e70214-s003.xlsx]

## Sheet: Sheet1
#ID	con_vs_CK_Padj	con_vs_CK_log2FC		con_vs_CK_(Pvalue_0.05_FC_1)_regulated
A0A0U2YDA7	0.000184842	1.03654		up
A0A140T843	0.000103919	-0.806193		down
A0A140T894	0.0106877	1.62854		up
A0A3Q1LHC4	0.00818575	0.596422		up
A0A3Q1LK04	0.000101707	1.2402		up
A0A3Q1LPG0	0.000102395	1.49029		up
A0A3Q1LQC6	0.0117256	-0.736101		down
A0A3Q1LR88	0.00193398	1.01884		up
A0A3Q1LSF0	0.000517359	-0.472538		down
A0A3Q1LUP0	0.00383895	-0.986129		down
A0A3Q1LXA8	0.0171395	0.315233		up
A0A3Q1LXG3	0.0224716	-1.27744		down
A0A3Q1LYV9	0.000291507	1.43391		up
A0A3Q1LZ07	0.00495339	-0.409653		down
A0A3Q1M137	0.00189316	1.32845		up
A0A3Q1M1H0	0.000254361	0.561961		up
A0A3Q1M4F5	0.00594249	1.92863		up
A0A3Q1M526	0.0264113	0.595446		up
A0A3Q1M5Q3	0.00168224	0.672695		up
A0A3Q1M6V0	0.0273579	-0.929157		down
A0A3Q1M8H9	0.0102644	0.665869		up
A0A3Q1M8J5	0.00190014	2.92431		up
A0A3Q1MDT8	0.000287068	1.8567		up
A0A3Q1MEJ9	0.000928266	1.50598		up
A0A3Q1MFI5	0.00600148	0.986374		up
A0A3Q1MH50	0.000730289	0.971782		up
A0A3Q1MIU2	0.00556222	1.4689		up
A0A3Q1MJT2	0.0352164	0.216897		up
A0A3Q1MNS5	0.0453301	0.551044		up
A0A3Q1MP45	0.00146616	-0.790205		down
A0A3Q1MPF1	0.00314195	-1.86391		down
A0A3Q1MT64	0.00371555	0.954013		up
A0A3Q1MU93	0.0299077	1.5464		up
A0A3Q1MZC5	5.17933e-05	0.901894		up
A0A3Q1N2B9	0.0103777	-0.818681		down
A0A3Q1N9B4	0.00023999	1.08978		up
A0A3Q1ND53	0.00448562	-0.423472		down
A0A3Q1NE82	1.06201e-05	0.42743		up
A0A3Q1NJR8	0.00327549	-0.693705		down
A0A3Q1NKC6	0.023601	0.526724		up
A0A3Q1NLJ5	0.020094	-0.654168		down
A0A3Q8WRY0	0.0144405	-2.09607		down
A0A3S5ZP98	0.00809474	-0.42659		down
A0A452DI44	0.000224569	0.864064		up
A0A452DI82	0.00229265	1.71534		up
A0A452DI97	2.83422e-05	0.820582		up
A0A452DII8	0.000891584	0.692105		up
A0A452DJ82	0.000380372	1.65543		up
A0A452DJ94	0.0428722	1.1859		up
A0A452DJJ3	7.48255e-06	-0.549874		down
A0A4W2BKI1	0.0221297	-0.958472		down
A0A4W2BLZ6	0.028435	0.309217		up
A0A4W2BN95	0.0054976	0.497643		up
A0A4W2BQ20	0.00105194	1.29069		up
A0A4W2BQX9	0.000186571	1.0106		up
A0A4W2BT40	3.69813e-09	1.99379		up
A0A4W2BT96	0.00757846	0.562495		up
A0A4W2BTP2	0.000618857	-0.391002		down
A0A4W2BUL6	0.0021953	-0.866526		down
A0A4W2BWE4	2.30935e-05	0.876589		up
A0A4W2BWW7	0.00149321	0.360624		up
A0A4W2BXA7	4.41743e-06	1.81544		up
A0A4W2BXL7	0.0190093	0.298552		up
A0A4W2BY60	0.000267152	1.16138		up
A0A4W2C0V3	0.0426285	1.41809		up
A0A4W2C2Z3	0.0142039	0.318908		up
A0A4W2C3H0	0.022365	-0.650518		down
A0A4W2C476	8.15538e-06	-1.17578		down
A0A4W2C7K9	0.000246626	2.44065		up
A0A4W2C8N2	4.10285e-05	0.328528		up
A0A4W2CAG7	0.0238789	0.960172		up
A0A4W2CAW3	0.0238773	0.172835		up
A0A4W2CBS2	0.000853785	1.04762		up
A0A4W2CCV6	0.0014344	0.734957		up
A0A4W2CDS1	0.000913065	0.838138		up
A0A4W2CDY9	1.08309e-05	0.776971		up
A0A4W2CEG3	0.00718579	0.77815		up
A0A4W2CFE7	0.00182653	1.73337		up
A0A4W2CJ87	3.01157e-05	0.317616		up
A0A4W2CJB3	0.00473015	-0.323573		down
A0A4W2CLG4	0.00933232	-0.889746		down
A0A4W2CN20	0.00034456	1.20099		up
A0A4W2CNE1	0.0339091	0.76403		up
A0A4W2CNK7	0.0372564	-0.592398		down
A0A4W2CPJ9	0.00195178	0.569552		up
A0A4W2CR18	0.00230394	1.13985		up
A0A4W2CRZ5	1.96648e-05	1.6973		up
A0A4W2CSD8	0.0150285	1.77538		up
A0A4W2CSL0	0.00867032	0.891129		up
A0A4W2CT58	0.00240839	1.0212		up
A0A4W2CTC9	0.00143975	-0.739122		down
A0A4W2CTE1	0.0379554	0.867107		up
A0A4W2CU46	0.0238851	0.777344		up
A0A4W2CUS3	0.0347084	0.710824		up
A0A4W2CVX4	0.0428542	-0.875311		down
A0A4W2CX81	0.0149239	-0.574171		down
A0A4W2CXC4	0.0322164	0.594299		up
A0A4W2CYK6	0.0273233	0.567486		up
A0A4W2CZ73	0.0197933	-0.533358		down
A0A4W2CZN6	2.83912e-05	-1.31464		down
A0A4W2D126	0.00418714	0.565667		up
A0A4W2D1S0	0.0218602	0.46594		up
A0A4W2D267	1.4031e-06	1.55191		up
A0A4W2D351	0.010742	0.775226		up
A0A4W2D3R3	0.0248044	0.855385		up
A0A4W2D567	0.0325484	-0.518169		down
A0A4W2D588	1.48234e-05	0.705432		up
A0A4W2D5W8	0.00322096	1.66228		up
A0A4W2D6S0	5.97668e-07	2.26356		up
A0A4W2D6W4	0.0219413	0.647909		up
A0A4W2D8C9	8.96359e-05	0.743318		up
A0A4W2D8T3	0.000270705	-0.389128		down
A0A4W2DCR5	0.0271123	0.176204		up
A0A4W2DD96	0.000272582	0.583839		up
A0A4W2DDV1	1.74215e-05	2.14923		up
A0A4W2DHF8	9.73177e-05	0.400777		up
A0A4W2DHN1	0.0250675	0.399867		up
A0A4W2DI68	0.000189708	-1.99757		down
A0A4W2DIK2	0.000127672	1.07352		up
A0A4W2DIL5	0.00909242	-0.80461		down
A0A4W2DJK3	0.000148314	1.06721		up
A0A4W2DK26	0.0110615	0.721813		up
A0A4W2DKX8	0.0367769	-0.852766		down
A0A4W2DNH1	0.0300475	-0.589695		down
A0A4W2DNI7	0.00461217	0.341959		up
A0A4W2DNX4	0.0195369	-1.0157		down
A0A4W2DPC0	0.00745293	0.333463		up
A0A4W2DQQ2	0.0104979	0.807568		up
A0A4W2DRK3	0.00555936	1.07913		up
A0A4W2DS67	4.39308e-08	2.12993		up
A0A4W2DTF3	0.000173489	-0.429523		down
A0A4W2DUJ1	6.27898e-05	-2.59977		down
A0A4W2DUJ5	0.000983215	0.241195		up
A0A4W2DX30	0.0159291	0.27246		up
A0A4W2DXK8	0.0319043	0.734822		up
A0A4W2DXV7	0.0184314	1.16181		up
A0A4W2DYT6	0.0100589	0.316715		up
A0A4W2DYZ0	1.44067e-09	1.10544		up
A0A4W2DZH3	0.00281948	1.10108		up
A0A4W2DZU9	0.00103077	0.498136		up
A0A4W2E053	0.000818163	1.21593		up
A0A4W2E1M8	2.16226e-05	1.31418		up
A0A4W2E220	0.017618	0.152303		up
A0A4W2E2G9	6.22792e-06	1.10303		up
A0A4W2E2M7	0.0291352	0.406617		up
A0A4W2E413	0.000421084	0.62757		up
A0A4W2E481	3.05353e-06	2.33893		up
A0A4W2E5A9	0.0188964	0.896464		up
A0A4W2E5J8	4.07852e-07	3.17456		up
A0A4W2E657	0.00230939	1.50247		up
A0A4W2E9H6	0.000933864	1.26656		up
A0A4W2E9T3	0.0222378	0.700768		up
A0A4W2EDQ7	0.0268202	-0.708072		down
A0A4W2EET2	2.07655e-05	0.696585		up
A0A4W2EG40	4.4027e-05	1.61636		up
A0A4W2EGR8	0.0412557	0.29233		up
A0A4W2EGU5	0.00129527	0.465716		up
A0A4W2EH54	0.039881	0.630172		up
A0A4W2EH55	0.0161286	-0.468106		down
A0A4W2EKG5	1.38919e-06	-0.403813		down
A0A4W2EKS6	0.00757498	1.01216		up
A0A4W2EMD8	0.0406584	0.62522		up
A0A4W2EPS7	0.000385188	0.382676		up
A0A4W2ER35	1.05849e-05	0.385005		up
A0A4W2ESF0	0.000614493	0.661019		up
A0A4W2ETA4	0.0103516	0.578332		up
A0A4W2EUH7	0.00353098	0.446512		up
A0A4W2EVG3	0.00186298	1.19285		up
A0A4W2EVT9	0.00218949	0.566365		up
A0A4W2EVV8	0.00441198	0.96585		up
A0A4W2EVZ8	0.014302	1.00803		up
A0A4W2EXA7	0.00284152	1.73255		up
A0A4W2EXX4	0.00199045	-1.61846		down
A0A4W2EYG8	0.00236466	-1.23713		down
A0A4W2EZA3	2.02114e-06	1.06414		up
A0A4W2F0F7	0.00737959	0.462491		up
A0A4W2F1S6	0.00211278	-0.59185		down
A0A4W2F1T0	0.0188284	-1.06455		down
A0A4W2F1Z1	0.000292538	1.68188		up
A0A4W2F1Z9	0.0314601	0.317284		up
A0A4W2F335	0.000421388	1.22535		up
A0A4W2F374	0.00146044	1.41615		up
A0A4W2F3K6	0.0205241	0.183664		up
A0A4W2F4L9	0.0388823	0.650496		up
A0A4W2F7L0	0.0293264	0.835471		up
A0A4W2FAQ3	0.0244903	0.435628		up
A0A4W2FAW8	0.00237264	0.620966		up
A0A4W2FC97	0.0049603	0.417319		up
A0A4W2FEQ7	0.0177482	1.0031		up
A0A4W2FHR1	0.00426802	0.448566		up
A0A4W2FHT1	0.00614315	-0.419653		down
A0A4W2FIU4	0.0205059	1.11027		up
A0A4W2FL35	0.00213352	0.678613		up
A0A4W2FQM4	0.0324133	0.490674		up
A0A4W2FTR7	1.24761e-05	0.919384		up
A0A4W2FUK5	0.000577185	1.36341		up
A0A4W2FXR4	0.00104295	0.558991		up
A0A4W2FY74	0.000859498	-0.700022		down
A0A4W2FY97	0.0149431	-0.386227		down
A0A4W2G2P4	0.000478645	1.32411		up
A0A4W2G4H0	0.000732412	0.736499		up
A0A4W2G576	0.000954659	-1.57796		down
A0A4W2G7L9	0.00239699	1.57833		up
A0A4W2GFC5	0.0260419	0.219769		up
A0A4W2GIW9	4.94305e-05	0.957617		up
A0A4W2GN33	0.0124723	-0.428506		down
A0A4W2GPG3	0.00195634	0.411712		up
A0A4W2GPV1	0.0242371	0.303163		up
A0A4W2GRF7	0.0147278	0.411809		up
A0A4W2GRR4	0.023417	0.424581		up
A0A4W2GSB5	9.38418e-06	-0.816889		down
A0A4W2GT20	0.000697916	0.669245		up
A0A4W2GUU1	0.0465876	0.369477		up
A0A4W2GVX2	0.00265067	0.831918		up
A0A4W2GWM3	0.00390377	0.702334		up
A0A4W2H0W1	0.0426742	0.683889		up
A0A4W2H0X3	0.0127237	0.826473		up
A0A4W2H100	0.00565801	-1.71572		down
A0A4W2H1Z0	0.0081077	0.517108		up
A0A4W2H481	0.0274142	-0.770683		down
A0A4W2H5P5	0.0282665	-0.160927		down
A0A4W2H636	0.00487096	0.441512		up
A0A4W2H7N0	0.0119959	0.837146		up
A0A4W2H975	0.000309126	1.6647		up
A0A4W2HD25	0.0371764	1.18589		up
A0A4W2HDV3	0.00476202	0.341181		up
A0A4W2HDV8	0.000408384	0.821317		up
A0A4W2HIQ9	0.0085705	2.19571		up
A0A4W2HKG6	3.64332e-08	0.861118		up
A0A4W2HLL4	0.0423371	0.462857		up
A0A4W2HMZ0	0.000331574	0.511538		up
A0A4W2HP58	0.000274706	0.971734		up
A0A4W2HR77	0.00751158	0.475215		up
A0A4W2HTI7	0.00172191	0.475936		up
A0A4W2HTZ0	0.000503058	-1.49781		down
A0A4W2HVP3	0.000155419	0.690282		up
A0A4W2HXT0	0.01867	0.806724		up
A0A4W2HYI3	0.0121642	-0.620073		down
A0A4W2HYK5	0.0424962	-0.345042		down
A0A4W2HZE0	0.0173273	0.832064		up
A0A4W2HZH9	0.0386255	-0.536126		down
A0A4W2HZT8	0.0495117	1.1064		up
A0A4W2I319	2.97696e-05	1.61727		up
A0A4W2I4R9	0.0129416	-0.953861		down
A0A4W2I5R4	0.00895732	0.605472		up
A0A4W2I5W2	0.00327307	0.551333		up
A0A4W2I843	0.025288	0.642397		up
A0A4W2I9K2	0.0172539	-0.804501		down
A0A4W2I9T7	0.00417493	0.517553		up
A0A4W2IA03	0.0234894	0.807107		up
A0A4W2IAY1	0.000133032	3.535		up
A0A4W2ICC9	0.0360512	0.72627		up
A0A4W2ICU0	0.00105521	0.537029		up
A0A4W2IDJ6	0.00104412	0.770143		up
A0A4W2IDQ1	2.26455e-06	0.959771		up
A0A4W2IE70	0.00404686	-0.630287		down
A0A4W2IEL6	0.000523657	0.780361		up
A0A4W2IKM7	0.000854293	0.595838		up
A0A4W2IMG9	0.00878839	1.18333		up
A0A4W2IMP8	0.00190966	-0.901875		down
A0A4W2INI1	0.0245661	0.57984		up
A0A4W2INQ3	0.00698183	1.08893		up
A0A4W2IRD0	0.00689196	0.356685		up
A0A6B9SBM1	0.0495832	-0.328085		down
A0A6B9SBR8	0.0168909	-0.583491		down
A0A6B9SBT2	0.0450704	-0.461491		down
A0A6B9SF33	0.00454357	-1.11095		down
A0A8J8XQC3	0.000232029	0.702534		up
A0A8J8YBH4	0.000192398	0.621907		up
A0A934PAZ7	0.0218707	-0.765055		down
A1A4P5	0.00074036	-0.671643		down
A2VDZ9	2.50824e-05	1.73881		up
A3KMV2	0.0481319	0.496006		up
A5D7E8	0.000250625	-0.324609		down
A5D9E7	0.0121881	0.711859		up
A6QLD3	2.09343e-05	2.2641		up
A6QM09	0.0178083	-0.366301		down
A6QP52	0.000300097	0.715683		up
A6QQL4	0.000311558	1.56449		up
A7YY43	0.000794699	0.660369		up
D4QBB4	0.0413524	-0.288995		down
E1BF23	0.0391014	0.48277		up
E1BHR3	0.0236175	1.06539		up
E1BMW9	0.0249632	-1.04814		down
F1MD66	1.66267e-05	2.15042		up
F1MHQ4	0.00144376	2.29508		up
F1MHR3	0.0118283	1.25661		up
F1MJW7	0.00671522	0.702336		up
F1MLW8	0.00170179	-1.05649		down
F1MM07	1.35409e-05	-1.02461		down
F1MMK7	0.0376432	0.78172		up
F1MMK9	5.46582e-06	0.858058		up
F1MUZ9	0.0140929	0.759943		up
F1MX69	0.000610894	1.36723		up
F1MZ46	0.00248542	0.863519		up
F1MZ96	0.00256154	0.445359		up
F1N0F7	0.0346748	1.0057		up
F1N2I5	0.0103687	0.294333		up
F1N789	0.000475327	1.10958		up
F2Z4J7	0.0125777	1.26031		up
G3MY56	0.00637546	1.34833		up
G3N0V0	0.000559662	-0.645942		down
G3X6N3	3.21048e-05	-0.701313		down
G5E6M7	0.00090483	-1.14086		down
O46375	0.00439615	-0.582828		down
P00171	0.00188405	1.38093		up
P00426	0.00844197	0.804845		up
P00514	0.00423614	0.675062		up
P01250	0.0217528	1.0455		up
P02510	2.71632e-08	1.07763		up
P02584	0.00443122	0.435009		up
P04394	0.0087195	0.52354		up
P12763	0.0141703	0.508971		up
P13272	0.00104374	0.868516		up
P15497	0.000720367	1.60981		up
P20000	0.0378557	-0.31038		down
P48616	4.7405e-06	1.16064		up
P68138	0.000909531	-0.779914		down
P68509	0.00167859	1.83595		up
Q04467	0.0466221	-0.338007		down
Q05443	0.000128409	1.24895		up
Q08DN8	0.0306919	0.857435		up
Q08DQ6	0.0281228	0.98282		up
Q0P5A1	0.0409042	0.839554		up
Q0VCH0	8.51946e-05	1.60055		up
Q0VCQ9	0.00955154	1.08899		up
Q0VCY1	0.00107278	1.30049		up
Q0VFX8	0.000149179	1.20218		up
Q1JPH6	0.00140317	0.572465		up
Q29437	0.0141622	-0.940921		down
Q29RK4	0.000921369	0.423793		up
Q2KIV8	0.0304027	-0.418191		down
Q2TBG8	4.1475e-06	0.892155		up
Q32KU9	0.0433737	0.579646		up
Q32LG3	0.00521288	0.337389		up
Q32PB8	0.0170502	-0.881892		down
Q3MHM5	0.00279178	1.13138		up
Q3MHP1	0.0017235	0.540152		up
Q3MHY1	0.000263341	0.804043		up
Q3SX06	4.12635e-08	2.44882		up
Q3SZR3	0.0137174	2.59374		up
Q3SZR8	0.00405635	-0.672913		down
Q3T094	2.12856e-05	1.41137		up
Q3T0D0	0.0123003	0.685414		up
Q3T0E0	0.0348289	0.894637		up
Q3T0G5	0.000725799	0.755608		up
Q3T0W4	4.91735e-06	2.3276		up
Q3T145	0.0292238	0.317301		up
Q3ZBT5	0.00148647	1.19447		up
Q5E947	0.0155155	0.358998		up
Q5E9A3	0.00141776	0.792409		up
Q5E9K0	0.0186409	0.746947		up
Q5EAC9	0.0153365	1.08124		up
Q6T8D8	0.000694734	0.73504		up
Q95121	0.0136582	0.449232		up
Q9BGI2	0.0025457	-0.685036		down
